# Supplementary material for: Disopropyl {[(2S,3S)-2-amino-3-methyl­penta­namido](phen­yl)meth­yl}phosphinate
Source: Acta Crystallogr Sect E Struct Rep Online. 2010 Dec 18;67(Pt 1):o194. doi: 10.1107/S1600536810051354 (PMC3050147; doi:10.1107/S1600536810051354)
Supplement: Supplementary file 1 [file e-67-0o194-sup1.cif]

##############################################################################
###                                                                        ###
###        Electronic paper (Acta Crystallographica Section E)             ###
###                                                                        ###
##############################################################################
#                                                                            #
# This CIF contains the data in a paper accepted for publication in Acta     #
# Crystallographica Section E. It conforms to the requirements of Notes      #
# for Authors for Section E, and has been peer reviewed under the auspices   #
# of the IUCr Commission on Journals.                                        #
#                                                                            #
# Full details of the Crystallographic Information File format               #
# are given in the paper "The Crystallographic Information File (CIF):       #
# a New Standard Archive File for Crystallography" by S. R. Hall, F. H.      #
# Allen and I. D. Brown [Acta Cryst. (1991), A47, 655-685].                  #
#                                                                            #
# The current version of the core CIF dictionary is obtainable from          #
# ftp://ftp.iucr.org/pub/cif_core.dic. The current version number is 2.4.    #
#                                                                            #
# Software is freely available for graphical display of the structure(s) in  #
# this CIF.  For information consult the CIF home page http://www.iucr.org/  #
# cif/home.html                                                              #
#                                                                            #
# This file may be used for bona fide research purposes within the           #
# scientific community so long as proper attribution is given to the journal # 
# article from which it was obtained.                                        #
#                                                                            #
##############################################################################
                                             
data_I
_audit_creation_method     SHELXL-97
_chemical_name_systematic
;
Disopropyl
{[(2<i>S</i>,3<i>S</i>)-2-amino-3-methylpentanamido](phenyl)methyl}phosphonate
;
_chemical_name_common     ?
_chemical_formula_moiety     'C19 H33 N2 O4 P'
_chemical_formula_sum     'C19 H33 N2 O4 P'
_chemical_formula_iupac     'C19 H33 N2 O4 P'
_chemical_formula_weight     384.44
_chemical_melting_point     ?
_symmetry_cell_setting     monoclinic
_symmetry_space_group_name_H-M     'P 21'
_symmetry_space_group_name_Hall     'P 2yb'
loop_
    _symmetry_equiv_pos_as_xyz
    'x, y, z'
    '-x, y+1/2, -z'
_cell_length_a     9.3455(3)
_cell_length_b     23.6079(6)
_cell_length_c     10.0517(4)
_cell_angle_alpha     90.00
_cell_angle_beta     103.819(4)
_cell_angle_gamma     90.00
_cell_volume     2153.49(12)
_cell_formula_units_Z     4
_cell_measurement_reflns_used     2328
_cell_measurement_theta_min     2.23
_cell_measurement_theta_max     27.35
_cell_measurement_temperature     293(2)
_exptl_crystal_description     block
_exptl_crystal_colour     colourless
_exptl_crystal_size_max     0.37
_exptl_crystal_size_mid     0.22
_exptl_crystal_size_min     0.18
_exptl_crystal_density_diffrn     1.186
_exptl_crystal_density_meas     ?
_exptl_crystal_density_method     'not measured'
_exptl_crystal_F_000     832
_exptl_absorpt_coefficient_mu     0.152
_exptl_absorpt_correction_type     multi-scan
_exptl_absorpt_process_details     '(SADABS; Bruker, 2001)'
_exptl_absorpt_correction_T_min     0.9459
_exptl_absorpt_correction_T_max     0.9732
_exptl_special_details
;
;
_diffrn_ambient_temperature     293(2)
_diffrn_radiation_type     MoK\a
_diffrn_radiation_wavelength     0.71073
_diffrn_radiation_source     'fine-focus sealed tube'
_diffrn_radiation_monochromator     graphite
_diffrn_measurement_device_type     'Bruker APEX area-detector'
_diffrn_measurement_method     '\f and \w'
_diffrn_detector_area_resol_mean     ?
_diffrn_reflns_number     7721
_diffrn_reflns_av_R_equivalents     0.0276
_diffrn_reflns_av_sigmaI/netI     0.1032
_diffrn_reflns_theta_min     2.24
_diffrn_reflns_theta_max     25.00
_diffrn_reflns_theta_full     25.00
_diffrn_measured_fraction_theta_max     0.936
_diffrn_measured_fraction_theta_full     0.936
_diffrn_reflns_limit_h_min     -11
_diffrn_reflns_limit_h_max     10
_diffrn_reflns_limit_k_min     -28
_diffrn_reflns_limit_k_max     27
_diffrn_reflns_limit_l_min     -10
_diffrn_reflns_limit_l_max     11
_diffrn_standards_number     0
_diffrn_standards_interval_count     ?
_diffrn_standards_interval_time     ?
_diffrn_standards_decay_%     0
_refine_special_details
;
Refinement of <i>F</i>^2^ against ALL reflections. The weighted <i>R</i>-factor
<i>wR</i> and goodness of fit <i>S</i> are based on <i>F</i>^2^, conventional
<i>R</i>-factors <i>R</i> are based on <i>F</i>, with <i>F</i> set to zero for
negative <i>F</i>^2^. The threshold expression of <i>F</i>^2^ >
\s(<i>F</i>^2^) is used only for calculating <i>R</i>-factors(gt) <i>etc</i>.
and is not relevant to the choice of reflections for refinement.
<i>R</i>-factors based on <i>F</i>^2^ are statistically about twice as large
as those based on <i>F</i>, and <i>R</i>- factors based on ALL data will be
even larger.
;
_reflns_number_total     6100
_reflns_number_gt     4077
_reflns_threshold_expression     I>2\s(I)
_refine_ls_structure_factor_coef     Fsqd
_refine_ls_matrix_type     full
_refine_ls_R_factor_all     0.0707
_refine_ls_R_factor_gt     0.0432
_refine_ls_wR_factor_gt     0.0636
_refine_ls_wR_factor_ref     0.0680
_refine_ls_goodness_of_fit_ref     0.822
_refine_ls_restrained_S_all     0.822
_refine_ls_number_reflns     6100
_refine_ls_number_parameters     469
_refine_ls_number_restraints     1
_refine_ls_hydrogen_treatment     constr
_refine_ls_weighting_scheme     calc
_refine_ls_weighting_details
                 'calc w=1/[\s^2^(Fo^2^)+(0.0212P)^2^] where P=(Fo^2^+2Fc^2^)/3'
_atom_sites_solution_hydrogens     geom
_atom_sites_solution_primary     direct
_atom_sites_solution_secondary     difmap
_refine_ls_shift/su_max     0.000
_refine_ls_shift/su_mean     0.000
_refine_diff_density_max     0.247
_refine_diff_density_min     -0.207
_refine_ls_extinction_method     none
_refine_ls_extinction_coef     ?
_refine_ls_abs_structure_details     'Flack (1983), 2215 Friedel pairs'
_refine_ls_abs_structure_Flack     -0.04(8)
loop_
    _atom_type_symbol
    _atom_type_description
    _atom_type_scat_dispersion_real
    _atom_type_scat_dispersion_imag
    _atom_type_scat_source
    'C' 'C' 0.0033 0.0016
                         'International Tables Vol C Tables 4.2.6.8 and 6.1.1.4'
    'H' 'H' 0.0000 0.0000
                         'International Tables Vol C Tables 4.2.6.8 and 6.1.1.4'
    'N' 'N' 0.0061 0.0033
                         'International Tables Vol C Tables 4.2.6.8 and 6.1.1.4'
    'O' 'O' 0.0106 0.0060
                         'International Tables Vol C Tables 4.2.6.8 and 6.1.1.4'
    'P' 'P' 0.1023 0.0942
                         'International Tables Vol C Tables 4.2.6.8 and 6.1.1.4'
_computing_data_collection     'SMART (Bruker, 2007)'
_computing_cell_refinement     'SAINT (Bruker, 2007)'
_computing_data_reduction     'SAINT (Bruker, 2007)'
_computing_structure_solution     'SHELXS97 (Sheldrick, 2008)'
_computing_structure_refinement     'SHELXL97 (Sheldrick, 2008)'
_computing_molecular_graphics
                             'ORTEPIII (Farrugia, 1997) and PLATON (Spek, 2009)'
_computing_publication_material     'SHELXL97 (Sheldrick, 2008)'
loop_
    _atom_site_type_symbol
    _atom_site_label
    _atom_site_fract_x
    _atom_site_fract_y
    _atom_site_fract_z
    _atom_site_U_iso_or_equiv
    _atom_site_adp_type
    _atom_site_calc_flag
    _atom_site_refinement_flags
    _atom_site_occupancy
    _atom_site_disorder_assembly
    _atom_site_disorder_group
    P P1 0.54488(9) 0.12742(4) 0.41034(10) 0.0250(2) Uani d . 1 . .
    P P1' 0.76424(10) 0.71698(4) 0.26570(11) 0.0290(2) Uani d . 1 . .
    O O3 0.5955(2) 0.07253(9) 0.3476(3) 0.0301(6) Uani d . 1 . .
    O O3' 0.8151(2) 0.77426(9) 0.2128(3) 0.0332(6) Uani d . 1 . .
    O O2 0.5256(2) 0.12060(9) 0.5501(2) 0.0283(6) Uani d . 1 . .
    O O2' 0.7782(2) 0.71540(10) 0.4143(2) 0.0348(6) Uani d . 1 . .
    N N1 0.3215(3) 0.20195(10) 0.3342(3) 0.0265(7) Uani d . 1 . .
    H H1A 0.2822 0.2011 0.4033 0.032 Uiso calc R 1 . .
    O O4 0.6659(2) 0.17261(9) 0.4084(2) 0.0284(6) Uani d . 1 . .
    O O1 0.3933(3) 0.25766(9) 0.1783(3) 0.0411(7) Uani d . 1 . .
    O O4' 0.8531(2) 0.67185(9) 0.2055(3) 0.0318(6) Uani d . 1 . .
    N N1' 0.5259(3) 0.64986(10) 0.1920(3) 0.0285(8) Uani d . 1 . .
    H H1'A 0.5203 0.6421 0.2742 0.034 Uiso calc R 1 . .
    C C7' 0.5793(3) 0.70512(12) 0.1630(4) 0.0266(9) Uani d . 1 . .
    H H7'A 0.5834 0.7056 0.0665 0.032 Uiso calc R 1 . .
    C C1' 0.4849(4) 0.61045(15) 0.0934(4) 0.0314(9) Uani d . 1 . .
    C C7 0.3786(3) 0.14968(12) 0.2894(4) 0.0234(9) Uani d . 1 . .
    H H7A 0.4048 0.1578 0.2026 0.028 Uiso calc R 1 . .
    O O1' 0.4953(3) 0.61820(11) -0.0246(3) 0.0452(7) Uani d . 1 . .
    C C8' 0.4764(3) 0.75257(14) 0.1842(4) 0.0253(9) Uani d . 1 . .
    C C14' 0.8065(4) 0.82932(15) 0.2768(4) 0.0371(10) Uani d . 1 . .
    H H14A 0.7221 0.8299 0.3189 0.045 Uiso calc R 1 . .
    C C8 0.2625(4) 0.10308(13) 0.2619(4) 0.0261(9) Uani d . 1 . .
    C C2 0.2534(4) 0.30147(13) 0.3222(4) 0.0336(10) Uani d . 1 . .
    H H2A 0.1866 0.2859 0.3748 0.040 Uiso calc R 1 . .
    C C3 0.1619(3) 0.33578(13) 0.2048(4) 0.0277(9) Uani d . 1 . .
    H H3A 0.2298 0.3545 0.1581 0.033 Uiso calc R 1 . .
    C C3' 0.5447(4) 0.50929(14) 0.1574(4) 0.0384(11) Uani d . 1 . .
    H H3'A 0.5721 0.5035 0.0702 0.046 Uiso calc R 1 . .
    C C1 0.3288(4) 0.25194(15) 0.2697(4) 0.0298(9) Uani d . 1 . .
    C C9' 0.4235(4) 0.75559(14) 0.3020(4) 0.0341(10) Uani d . 1 . .
    H H9'A 0.4504 0.7280 0.3694 0.041 Uiso calc R 1 . .
    C C2' 0.4246(4) 0.55510(14) 0.1336(4) 0.0342(10) Uani d . 1 . .
    H H2'A 0.3939 0.5609 0.2193 0.041 Uiso calc R 1 . .
    C C14 0.5785(4) 0.01592(14) 0.3957(5) 0.0405(11) Uani d . 1 . .
    H H14B 0.5159 0.0171 0.4612 0.049 Uiso calc R 1 . .
    C C9 0.2107(4) 0.08209(15) 0.1318(5) 0.0458(11) Uani d . 1 . .
    H H9A 0.2456 0.0966 0.0595 0.055 Uiso calc R 1 . .
    C C12' 0.3435(4) 0.83763(18) 0.1064(5) 0.0591(13) Uani d . 1 . .
    H H12A 0.3152 0.8653 0.0394 0.071 Uiso calc R 1 . .
    N N2 0.3607(3) 0.33692(12) 0.4136(4) 0.0514(9) Uani d . 1 . .
    H H2B 0.3655 0.3725 0.3969 0.062 Uiso calc R 1 . .
    H H2C 0.4194 0.3223 0.4844 0.062 Uiso calc R 1 . .
    C C5 0.0744(4) 0.38135(14) 0.2554(4) 0.0449(11) Uani d . 1 . .
    H H5A 0.1355 0.3985 0.3372 0.054 Uiso calc R 1 . .
    H H5B -0.0098 0.3641 0.2804 0.054 Uiso calc R 1 . .
    N N2' 0.2973(3) 0.53769(12) 0.0285(4) 0.0572(11) Uani d . 1 . .
    H H2'B 0.2672 0.5582 -0.0435 0.069 Uiso calc R 1 . .
    H H2'C 0.2519 0.5068 0.0380 0.069 Uiso calc R 1 . .
    C C5' 0.4878(5) 0.45359(15) 0.1966(5) 0.0617(14) Uani d . 1 . .
    H H5'A 0.4002 0.4435 0.1272 0.074 Uiso calc R 1 . .
    H H5'B 0.4588 0.4586 0.2822 0.074 Uiso calc R 1 . .
    C C10' 0.3322(4) 0.79868(15) 0.3199(4) 0.0397(10) Uani d . 1 . .
    H H10A 0.2963 0.7999 0.3986 0.048 Uiso calc R 1 . .
    C C6 0.0196(4) 0.42788(15) 0.1484(5) 0.0558(13) Uani d . 1 . .
    H H6A -0.0365 0.4553 0.1851 0.084 Uiso calc R 1 . .
    H H6B -0.0414 0.4113 0.0673 0.084 Uiso calc R 1 . .
    H H6C 0.1025 0.4462 0.1260 0.084 Uiso calc R 1 . .
    C C17 0.7184(4) 0.19043(14) 0.2890(4) 0.0378(10) Uani d . 1 . .
    H H17A 0.6411 0.1839 0.2055 0.045 Uiso calc R 1 . .
    C C13' 0.4373(4) 0.79381(15) 0.0870(4) 0.0392(10) Uani d . 1 . .
    H H13A 0.4729 0.7928 0.0081 0.047 Uiso calc R 1 . .
    C C4 0.0620(4) 0.29675(15) 0.1011(4) 0.0440(11) Uani d . 1 . .
    H H4A 0.1211 0.2692 0.0687 0.066 Uiso calc R 1 . .
    H H4B 0.0081 0.3188 0.0253 0.066 Uiso calc R 1 . .
    H H4C -0.0058 0.2778 0.1443 0.066 Uiso calc R 1 . .
    C C13 0.2073(4) 0.08177(15) 0.3678(4) 0.0391(11) Uani d . 1 . .
    H H13B 0.2390 0.0966 0.4557 0.047 Uiso calc R 1 . .
    C C18' 1.0836(4) 0.67632(19) 0.1413(5) 0.0633(14) Uani d . 1 . .
    H H18A 1.0643 0.7143 0.1077 0.095 Uiso calc R 1 . .
    H H18B 1.0433 0.6500 0.0694 0.095 Uiso calc R 1 . .
    H H18C 1.1881 0.6706 0.1715 0.095 Uiso calc R 1 . .
    C C11' 0.2934(4) 0.83991(17) 0.2233(5) 0.0507(12) Uani d . 1 . .
    H H11A 0.2329 0.8696 0.2368 0.061 Uiso calc R 1 . .
    C C17' 1.0145(4) 0.66720(16) 0.2576(4) 0.0400(10) Uani d . 1 . .
    H H17B 1.0494 0.6959 0.3284 0.048 Uiso calc R 1 . .
    C C11 0.0566(4) 0.01705(18) 0.2126(6) 0.0605(14) Uani d . 1 . .
    H H11B -0.0106 -0.0127 0.1958 0.073 Uiso calc R 1 . .
    C C16 0.7231(5) -0.00693(16) 0.4637(6) 0.090(2) Uani d . 1 . .
    H H16A 0.7652 0.0155 0.5430 0.136 Uiso calc R 1 . .
    H H16B 0.7867 -0.0060 0.4015 0.136 Uiso calc R 1 . .
    H H16C 0.7123 -0.0453 0.4911 0.136 Uiso calc R 1 . .
    C C15 0.5065(5) -0.02030(18) 0.2762(6) 0.094(2) Uani d . 1 . .
    H H15A 0.4094 -0.0061 0.2366 0.141 Uiso calc R 1 . .
    H H15B 0.4999 -0.0586 0.3065 0.141 Uiso calc R 1 . .
    H H15C 0.5641 -0.0194 0.2089 0.141 Uiso calc R 1 . .
    C C6' 0.5957(5) 0.40500(16) 0.2128(6) 0.097(2) Uani d . 1 . .
    H H6'A 0.5496 0.3711 0.2348 0.145 Uiso calc R 1 . .
    H H6'B 0.6805 0.4134 0.2851 0.145 Uiso calc R 1 . .
    H H6'C 0.6256 0.3996 0.1287 0.145 Uiso calc R 1 . .
    C C19 0.7503(4) 0.25248(15) 0.3056(5) 0.0517(12) Uani d . 1 . .
    H H19A 0.6606 0.2727 0.3031 0.078 Uiso calc R 1 . .
    H H19B 0.7920 0.2655 0.2325 0.078 Uiso calc R 1 . .
    H H19C 0.8189 0.2591 0.3918 0.078 Uiso calc R 1 . .
    C C15' 0.9436(4) 0.83977(18) 0.3822(4) 0.0576(13) Uani d . 1 . .
    H H15D 0.9513 0.8130 0.4554 0.086 Uiso calc R 1 . .
    H H15E 0.9421 0.8775 0.4174 0.086 Uiso calc R 1 . .
    H H15F 1.0267 0.8356 0.3423 0.086 Uiso calc R 1 . .
    C C19' 1.0489(4) 0.60907(16) 0.3168(5) 0.0689(15) Uani d . 1 . .
    H H19D 1.0076 0.6047 0.3950 0.103 Uiso calc R 1 . .
    H H19E 1.1538 0.6041 0.3442 0.103 Uiso calc R 1 . .
    H H19F 1.0072 0.5812 0.2490 0.103 Uiso calc R 1 . .
    C C16' 0.7826(5) 0.87172(15) 0.1608(5) 0.0604(14) Uani d . 1 . .
    H H16D 0.6898 0.8644 0.0978 0.091 Uiso calc R 1 . .
    H H16E 0.8605 0.8684 0.1141 0.091 Uiso calc R 1 . .
    H H16F 0.7823 0.9093 0.1971 0.091 Uiso calc R 1 . .
    C C12 0.1044(4) 0.03818(17) 0.3426(5) 0.0515(12) Uani d . 1 . .
    H H12B 0.0680 0.0234 0.4137 0.062 Uiso calc R 1 . .
    C C10 0.1072(5) 0.03950(19) 0.1086(5) 0.0602(13) Uani d . 1 . .
    H H10B 0.0715 0.0259 0.0200 0.072 Uiso calc R 1 . .
    C C4' 0.6813(4) 0.52743(15) 0.2605(5) 0.0594(14) Uani d . 1 . .
    H H4'A 0.7552 0.4985 0.2690 0.089 Uiso calc R 1 . .
    H H4'B 0.6585 0.5333 0.3476 0.089 Uiso calc R 1 . .
    H H4'C 0.7177 0.5620 0.2306 0.089 Uiso calc R 1 . .
    C C18 0.8524(4) 0.15616(16) 0.2835(5) 0.0625(15) Uani d . 1 . .
    H H18D 0.8254 0.1170 0.2686 0.094 Uiso calc R 1 . .
    H H18E 0.9249 0.1600 0.3685 0.094 Uiso calc R 1 . .
    H H18F 0.8925 0.1696 0.2098 0.094 Uiso calc R 1 . .
loop_
    _atom_site_aniso_label
    _atom_site_aniso_U_11
    _atom_site_aniso_U_22
    _atom_site_aniso_U_33
    _atom_site_aniso_U_12
    _atom_site_aniso_U_13
    _atom_site_aniso_U_23
    P1 0.0293(5) 0.0232(5) 0.0231(6) 0.0013(4) 0.0075(5) -0.0012(5)
    P1' 0.0313(5) 0.0299(6) 0.0274(7) -0.0014(5) 0.0100(5) 0.0004(5)
    O3 0.0392(13) 0.0222(13) 0.0314(17) 0.0077(11) 0.0134(13) 0.0018(12)
    O3' 0.0485(15) 0.0234(14) 0.0322(17) -0.0054(12) 0.0186(14) -0.0032(13)
    O2 0.0369(13) 0.0296(14) 0.0209(15) 0.0029(11) 0.0117(12) -0.0018(13)
    O2' 0.0434(14) 0.0386(14) 0.0243(15) -0.0068(13) 0.0114(13) 0.0001(14)
    N1 0.0382(17) 0.0211(17) 0.0247(19) 0.0043(13) 0.0167(16) 0.0048(15)
    O4 0.0338(13) 0.0297(13) 0.0244(16) -0.0032(11) 0.0121(13) -0.0035(12)
    O1 0.0585(17) 0.0320(16) 0.043(2) 0.0109(13) 0.0331(16) 0.0119(14)
    O4' 0.0282(13) 0.0339(14) 0.0335(17) 0.0039(11) 0.0074(13) -0.0028(13)
    N1' 0.0366(16) 0.0302(18) 0.0180(19) -0.0070(13) 0.0049(16) 0.0008(15)
    C7' 0.0359(19) 0.025(2) 0.022(2) -0.0058(17) 0.0134(18) 0.0030(18)
    C1' 0.030(2) 0.034(2) 0.031(3) 0.0018(17) 0.009(2) -0.002(2)
    C7 0.0307(19) 0.023(2) 0.018(2) 0.0045(15) 0.0107(18) -0.0022(17)
    O1' 0.0679(18) 0.0463(17) 0.0259(17) -0.0096(14) 0.0199(15) -0.0034(15)
    C8' 0.0240(19) 0.028(2) 0.024(3) -0.0037(16) 0.0054(19) 0.0019(19)
    C14' 0.038(2) 0.031(2) 0.047(3) -0.0045(18) 0.019(2) -0.005(2)
    C8 0.0291(19) 0.023(2) 0.026(2) 0.0018(16) 0.0051(19) 0.0037(18)
    C2 0.039(2) 0.023(2) 0.043(3) 0.0058(17) 0.020(2) 0.001(2)
    C3 0.034(2) 0.0202(19) 0.033(3) 0.0032(17) 0.0156(19) 0.0034(18)
    C3' 0.052(2) 0.029(2) 0.039(3) -0.0053(19) 0.023(2) -0.004(2)
    C1 0.033(2) 0.027(2) 0.033(3) 0.0044(18) 0.016(2) 0.001(2)
    C9' 0.036(2) 0.031(2) 0.036(3) 0.0073(18) 0.010(2) 0.006(2)
    C2' 0.037(2) 0.032(2) 0.036(3) -0.0107(18) 0.015(2) -0.002(2)
    C14 0.058(3) 0.019(2) 0.057(3) 0.002(2) 0.038(3) 0.003(2)
    C9 0.050(2) 0.041(2) 0.044(3) -0.008(2) 0.006(2) -0.013(2)
    C12' 0.063(3) 0.058(3) 0.064(4) 0.025(2) 0.030(3) 0.028(3)
    N2 0.065(2) 0.0335(19) 0.045(3) 0.0142(17) -0.0096(19) -0.0124(18)
    C5 0.056(2) 0.030(2) 0.052(3) 0.0140(19) 0.018(2) 0.004(2)
    N2' 0.059(2) 0.040(2) 0.061(3) -0.0297(17) -0.010(2) 0.007(2)
    C5' 0.076(3) 0.039(3) 0.080(4) 0.002(2) 0.038(3) 0.002(3)
    C10' 0.035(2) 0.045(2) 0.040(3) 0.0044(19) 0.012(2) -0.003(2)
    C6 0.055(3) 0.039(3) 0.075(4) 0.018(2) 0.020(3) 0.016(3)
    C17 0.040(2) 0.043(2) 0.034(3) -0.0089(18) 0.017(2) -0.002(2)
    C13' 0.038(2) 0.046(2) 0.040(3) 0.006(2) 0.020(2) 0.007(2)
    C4 0.036(2) 0.045(2) 0.051(3) 0.0009(19) 0.011(2) -0.003(2)
    C13 0.034(2) 0.041(2) 0.040(3) -0.0028(19) 0.002(2) -0.001(2)
    C18' 0.047(3) 0.080(3) 0.068(4) 0.007(2) 0.024(3) 0.009(3)
    C11' 0.041(2) 0.047(3) 0.064(4) 0.015(2) 0.014(3) 0.002(3)
    C17' 0.029(2) 0.041(2) 0.047(3) 0.0018(18) 0.004(2) -0.004(2)
    C11 0.037(3) 0.044(3) 0.094(5) -0.012(2) 0.001(3) -0.008(3)
    C16 0.099(4) 0.040(3) 0.097(5) 0.016(3) -0.046(3) 0.004(3)
    C15 0.080(4) 0.042(3) 0.140(6) 0.007(3) -0.016(4) -0.027(3)
    C6' 0.126(4) 0.037(3) 0.165(7) 0.016(3) 0.106(5) 0.019(3)
    C19 0.056(3) 0.040(2) 0.066(4) -0.002(2) 0.028(3) 0.012(2)
    C15' 0.058(3) 0.067(3) 0.049(3) -0.013(2) 0.015(3) -0.020(3)
    C19' 0.056(3) 0.061(3) 0.080(4) 0.006(2) -0.001(3) 0.018(3)
    C16' 0.079(3) 0.029(2) 0.080(4) 0.002(2) 0.033(3) 0.004(3)
    C12 0.040(2) 0.056(3) 0.057(4) -0.013(2) 0.008(3) 0.011(3)
    C10 0.056(3) 0.067(3) 0.055(4) -0.012(3) 0.009(3) -0.020(3)
    C4' 0.052(3) 0.038(2) 0.078(4) 0.010(2) -0.003(3) -0.001(3)
    C18 0.057(3) 0.061(3) 0.086(4) 0.003(2) 0.051(3) 0.008(3)
_geom_special_details
;
All e.s.d.'s (except the e.s.d. in the dihedral angle between two l.s. planes)
are estimated using the full covariance matrix. The cell e.s.d.'s are taken
into account individually in the estimation of e.s.d.'s in distances, angles
and torsion angles; correlations between e.s.d.'s in cell parameters are only
used when they are defined by crystal symmetry. An approximate (isotropic)
treatment of cell e.s.d.'s is used for estimating e.s.d.'s involving l.s.
planes.
;
loop_
    _geom_bond_atom_site_label_1
    _geom_bond_atom_site_label_2
    _geom_bond_site_symmetry_2
    _geom_bond_distance
    _geom_bond_publ_flag
    P1 O2 . 1.467(2) ?
    P1 O4 . 1.558(2) ?
    P1 O3 . 1.563(2) ?
    P1 C7 . 1.807(3) ?
    P1' O2' . 1.469(2) ?
    P1' O4' . 1.559(2) ?
    P1' O3' . 1.568(2) ?
    P1' C7' . 1.810(3) ?
    O3 C14 . 1.443(4) ?
    O3' C14' . 1.461(4) ?
    N1 C1 . 1.356(4) ?
    N1 C7 . 1.458(4) ?
    N1 H1A . 0.8600 ?
    O4 C17 . 1.463(4) ?
    O1 C1 . 1.220(4) ?
    O4' C17' . 1.478(4) ?
    N1' C1' . 1.346(4) ?
    N1' C7' . 1.451(4) ?
    N1' H1'A . 0.8600 ?
    C7' C8' . 1.524(4) ?
    C7' H7'A . 0.9800 ?
    C1' O1' . 1.227(4) ?
    C1' C2' . 1.515(5) ?
    C7 C8 . 1.524(4) ?
    C7 H7A . 0.9800 ?
    C8' C13' . 1.366(5) ?
    C8' C9' . 1.390(5) ?
    C14' C15' . 1.475(5) ?
    C14' C16' . 1.512(5) ?
    C14' H14A . 0.9800 ?
    C8 C9 . 1.374(5) ?
    C8 C13 . 1.384(5) ?
    C2 N2 . 1.452(4) ?
    C2 C3 . 1.516(5) ?
    C2 C1 . 1.523(5) ?
    C2 H2A . 0.9800 ?
    C3 C5 . 1.511(4) ?
    C3 C4 . 1.530(5) ?
    C3 H3A . 0.9800 ?
    C3' C4' . 1.502(5) ?
    C3' C5' . 1.506(5) ?
    C3' C2' . 1.536(5) ?
    C3' H3'A . 0.9800 ?
    C9' C10' . 1.367(4) ?
    C9' H9'A . 0.9300 ?
    C2' N2' . 1.450(4) ?
    C2' H2'A . 0.9800 ?
    C14 C16 . 1.464(5) ?
    C14 C15 . 1.496(6) ?
    C14 H14B . 0.9800 ?
    C9 C10 . 1.376(5) ?
    C9 H9A . 0.9300 ?
    C12' C11' . 1.366(6) ?
    C12' C13' . 1.399(5) ?
    C12' H12A . 0.9300 ?
    N2 H2B . 0.8600 ?
    N2 H2C . 0.8600 ?
    C5 C6 . 1.537(5) ?
    C5 H5A . 0.9700 ?
    C5 H5B . 0.9700 ?
    N2' H2'B . 0.8600 ?
    N2' H2'C . 0.8600 ?
    C5' C6' . 1.510(5) ?
    C5' H5'A . 0.9700 ?
    C5' H5'B . 0.9700 ?
    C10' C11' . 1.362(5) ?
    C10' H10A . 0.9300 ?
    C6 H6A . 0.9600 ?
    C6 H6B . 0.9600 ?
    C6 H6C . 0.9600 ?
    C17 C19 . 1.496(4) ?
    C17 C18 . 1.503(5) ?
    C17 H17A . 0.9800 ?
    C13' H13A . 0.9300 ?
    C4 H4A . 0.9600 ?
    C4 H4B . 0.9600 ?
    C4 H4C . 0.9600 ?
    C13 C12 . 1.390(5) ?
    C13 H13B . 0.9300 ?
    C18' C17' . 1.480(6) ?
    C18' H18A . 0.9600 ?
    C18' H18B . 0.9600 ?
    C18' H18C . 0.9600 ?
    C11' H11A . 0.9300 ?
    C17' C19' . 1.500(5) ?
    C17' H17B . 0.9800 ?
    C11 C10 . 1.355(7) ?
    C11 C12 . 1.369(7) ?
    C11 H11B . 0.9300 ?
    C16 H16A . 0.9600 ?
    C16 H16B . 0.9600 ?
    C16 H16C . 0.9600 ?
    C15 H15A . 0.9600 ?
    C15 H15B . 0.9600 ?
    C15 H15C . 0.9600 ?
    C6' H6'A . 0.9600 ?
    C6' H6'B . 0.9600 ?
    C6' H6'C . 0.9600 ?
    C19 H19A . 0.9600 ?
    C19 H19B . 0.9600 ?
    C19 H19C . 0.9600 ?
    C15' H15D . 0.9600 ?
    C15' H15E . 0.9600 ?
    C15' H15F . 0.9600 ?
    C19' H19D . 0.9600 ?
    C19' H19E . 0.9600 ?
    C19' H19F . 0.9600 ?
    C16' H16D . 0.9600 ?
    C16' H16E . 0.9600 ?
    C16' H16F . 0.9600 ?
    C12 H12B . 0.9300 ?
    C10 H10B . 0.9300 ?
    C4' H4'A . 0.9600 ?
    C4' H4'B . 0.9600 ?
    C4' H4'C . 0.9600 ?
    C18 H18D . 0.9600 ?
    C18 H18E . 0.9600 ?
    C18 H18F . 0.9600 ?
loop_
    _geom_angle_atom_site_label_1
    _geom_angle_atom_site_label_2
    _geom_angle_atom_site_label_3
    _geom_angle_site_symmetry_1
    _geom_angle_site_symmetry_3
    _geom_angle
    _geom_angle_publ_flag
    O2 P1 O4 . . 110.01(14) ?
    O2 P1 O3 . . 114.41(14) ?
    O4 P1 O3 . . 105.78(12) ?
    O2 P1 C7 . . 113.18(14) ?
    O4 P1 C7 . . 107.63(14) ?
    O3 P1 C7 . . 105.33(14) ?
    O2' P1' O4' . . 116.83(13) ?
    O2' P1' O3' . . 113.99(13) ?
    O4' P1' O3' . . 103.00(13) ?
    O2' P1' C7' . . 114.64(16) ?
    O4' P1' C7' . . 101.38(14) ?
    O3' P1' C7' . . 105.38(14) ?
    C14 O3 P1 . . 124.4(2) ?
    C14' O3' P1' . . 124.4(2) ?
    C1 N1 C7 . . 121.7(3) ?
    C1 N1 H1A . . 119.2 ?
    C7 N1 H1A . . 119.2 ?
    C17 O4 P1 . . 126.4(2) ?
    C17' O4' P1' . . 120.4(2) ?
    C1' N1' C7' . . 121.6(3) ?
    C1' N1' H1'A . . 119.2 ?
    C7' N1' H1'A . . 119.2 ?
    N1' C7' C8' . . 111.9(3) ?
    N1' C7' P1' . . 110.6(2) ?
    C8' C7' P1' . . 110.8(2) ?
    N1' C7' H7'A . . 107.8 ?
    C8' C7' H7'A . . 107.8 ?
    P1' C7' H7'A . . 107.8 ?
    O1' C1' N1' . . 122.3(3) ?
    O1' C1' C2' . . 120.4(4) ?
    N1' C1' C2' . . 117.3(3) ?
    N1 C7 C8 . . 111.7(3) ?
    N1 C7 P1 . . 111.0(2) ?
    C8 C7 P1 . . 111.9(2) ?
    N1 C7 H7A . . 107.3 ?
    C8 C7 H7A . . 107.3 ?
    P1 C7 H7A . . 107.3 ?
    C13' C8' C9' . . 118.9(3) ?
    C13' C8' C7' . . 119.6(3) ?
    C9' C8' C7' . . 121.4(3) ?
    O3' C14' C15' . . 109.6(3) ?
    O3' C14' C16' . . 105.2(3) ?
    C15' C14' C16' . . 112.7(3) ?
    O3' C14' H14A . . 109.7 ?
    C15' C14' H14A . . 109.7 ?
    C16' C14' H14A . . 109.7 ?
    C9 C8 C13 . . 119.3(3) ?
    C9 C8 C7 . . 120.4(4) ?
    C13 C8 C7 . . 120.2(4) ?
    N2 C2 C3 . . 111.1(3) ?
    N2 C2 C1 . . 110.8(3) ?
    C3 C2 C1 . . 111.2(3) ?
    N2 C2 H2A . . 107.9 ?
    C3 C2 H2A . . 107.9 ?
    C1 C2 H2A . . 107.9 ?
    C5 C3 C2 . . 111.6(3) ?
    C5 C3 C4 . . 111.5(3) ?
    C2 C3 C4 . . 110.3(3) ?
    C5 C3 H3A . . 107.7 ?
    C2 C3 H3A . . 107.7 ?
    C4 C3 H3A . . 107.7 ?
    C4' C3' C5' . . 111.3(4) ?
    C4' C3' C2' . . 112.1(3) ?
    C5' C3' C2' . . 111.4(3) ?
    C4' C3' H3'A . . 107.2 ?
    C5' C3' H3'A . . 107.2 ?
    C2' C3' H3'A . . 107.2 ?
    O1 C1 N1 . . 123.1(3) ?
    O1 C1 C2 . . 121.9(3) ?
    N1 C1 C2 . . 115.0(3) ?
    C10' C9' C8' . . 120.7(4) ?
    C10' C9' H9'A . . 119.7 ?
    C8' C9' H9'A . . 119.7 ?
    N2' C2' C1' . . 110.0(3) ?
    N2' C2' C3' . . 110.8(3) ?
    C1' C2' C3' . . 110.2(3) ?
    N2' C2' H2'A . . 108.6 ?
    C1' C2' H2'A . . 108.6 ?
    C3' C2' H2'A . . 108.6 ?
    O3 C14 C16 . . 109.5(3) ?
    O3 C14 C15 . . 109.0(4) ?
    C16 C14 C15 . . 110.6(3) ?
    O3 C14 H14B . . 109.2 ?
    C16 C14 H14B . . 109.2 ?
    C15 C14 H14B . . 109.2 ?
    C8 C9 C10 . . 119.9(4) ?
    C8 C9 H9A . . 120.1 ?
    C10 C9 H9A . . 120.1 ?
    C11' C12' C13' . . 120.3(4) ?
    C11' C12' H12A . . 119.9 ?
    C13' C12' H12A . . 119.9 ?
    C2 N2 H2B . . 120.0 ?
    C2 N2 H2C . . 120.0 ?
    H2B N2 H2C . . 120.0 ?
    C3 C5 C6 . . 112.9(3) ?
    C3 C5 H5A . . 109.0 ?
    C6 C5 H5A . . 109.0 ?
    C3 C5 H5B . . 109.0 ?
    C6 C5 H5B . . 109.0 ?
    H5A C5 H5B . . 107.8 ?
    C2' N2' H2'B . . 120.0 ?
    C2' N2' H2'C . . 120.0 ?
    H2'B N2' H2'C . . 120.0 ?
    C3' C5' C6' . . 115.0(3) ?
    C3' C5' H5'A . . 108.5 ?
    C6' C5' H5'A . . 108.5 ?
    C3' C5' H5'B . . 108.5 ?
    C6' C5' H5'B . . 108.5 ?
    H5'A C5' H5'B . . 107.5 ?
    C11' C10' C9' . . 120.4(4) ?
    C11' C10' H10A . . 119.8 ?
    C9' C10' H10A . . 119.8 ?
    C5 C6 H6A . . 109.5 ?
    C5 C6 H6B . . 109.5 ?
    H6A C6 H6B . . 109.5 ?
    C5 C6 H6C . . 109.5 ?
    H6A C6 H6C . . 109.5 ?
    H6B C6 H6C . . 109.5 ?
    O4 C17 C19 . . 106.7(3) ?
    O4 C17 C18 . . 108.7(3) ?
    C19 C17 C18 . . 112.7(3) ?
    O4 C17 H17A . . 109.6 ?
    C19 C17 H17A . . 109.6 ?
    C18 C17 H17A . . 109.6 ?
    C8' C13' C12' . . 119.8(4) ?
    C8' C13' H13A . . 120.1 ?
    C12' C13' H13A . . 120.1 ?
    C3 C4 H4A . . 109.5 ?
    C3 C4 H4B . . 109.5 ?
    H4A C4 H4B . . 109.5 ?
    C3 C4 H4C . . 109.5 ?
    H4A C4 H4C . . 109.5 ?
    H4B C4 H4C . . 109.5 ?
    C8 C13 C12 . . 119.8(4) ?
    C8 C13 H13B . . 120.1 ?
    C12 C13 H13B . . 120.1 ?
    C17' C18' H18A . . 109.5 ?
    C17' C18' H18B . . 109.5 ?
    H18A C18' H18B . . 109.5 ?
    C17' C18' H18C . . 109.5 ?
    H18A C18' H18C . . 109.5 ?
    H18B C18' H18C . . 109.5 ?
    C10' C11' C12' . . 119.9(4) ?
    C10' C11' H11A . . 120.1 ?
    C12' C11' H11A . . 120.1 ?
    O4' C17' C18' . . 108.1(3) ?
    O4' C17' C19' . . 108.2(3) ?
    C18' C17' C19' . . 110.7(3) ?
    O4' C17' H17B . . 109.9 ?
    C18' C17' H17B . . 109.9 ?
    C19' C17' H17B . . 109.9 ?
    C10 C11 C12 . . 119.9(4) ?
    C10 C11 H11B . . 120.0 ?
    C12 C11 H11B . . 120.0 ?
    C14 C16 H16A . . 109.5 ?
    C14 C16 H16B . . 109.5 ?
    H16A C16 H16B . . 109.5 ?
    C14 C16 H16C . . 109.5 ?
    H16A C16 H16C . . 109.5 ?
    H16B C16 H16C . . 109.5 ?
    C14 C15 H15A . . 109.5 ?
    C14 C15 H15B . . 109.5 ?
    H15A C15 H15B . . 109.5 ?
    C14 C15 H15C . . 109.5 ?
    H15A C15 H15C . . 109.5 ?
    H15B C15 H15C . . 109.5 ?
    C5' C6' H6'A . . 109.5 ?
    C5' C6' H6'B . . 109.5 ?
    H6'A C6' H6'B . . 109.5 ?
    C5' C6' H6'C . . 109.5 ?
    H6'A C6' H6'C . . 109.5 ?
    H6'B C6' H6'C . . 109.5 ?
    C17 C19 H19A . . 109.5 ?
    C17 C19 H19B . . 109.5 ?
    H19A C19 H19B . . 109.5 ?
    C17 C19 H19C . . 109.5 ?
    H19A C19 H19C . . 109.5 ?
    H19B C19 H19C . . 109.5 ?
    C14' C15' H15D . . 109.5 ?
    C14' C15' H15E . . 109.5 ?
    H15D C15' H15E . . 109.5 ?
    C14' C15' H15F . . 109.5 ?
    H15D C15' H15F . . 109.5 ?
    H15E C15' H15F . . 109.5 ?
    C17' C19' H19D . . 109.5 ?
    C17' C19' H19E . . 109.5 ?
    H19D C19' H19E . . 109.5 ?
    C17' C19' H19F . . 109.5 ?
    H19D C19' H19F . . 109.5 ?
    H19E C19' H19F . . 109.5 ?
    C14' C16' H16D . . 109.5 ?
    C14' C16' H16E . . 109.5 ?
    H16D C16' H16E . . 109.5 ?
    C14' C16' H16F . . 109.5 ?
    H16D C16' H16F . . 109.5 ?
    H16E C16' H16F . . 109.5 ?
    C11 C12 C13 . . 119.8(5) ?
    C11 C12 H12B . . 120.1 ?
    C13 C12 H12B . . 120.1 ?
    C11 C10 C9 . . 121.1(5) ?
    C11 C10 H10B . . 119.5 ?
    C9 C10 H10B . . 119.5 ?
    C3' C4' H4'A . . 109.5 ?
    C3' C4' H4'B . . 109.5 ?
    H4'A C4' H4'B . . 109.5 ?
    C3' C4' H4'C . . 109.5 ?
    H4'A C4' H4'C . . 109.5 ?
    H4'B C4' H4'C . . 109.5 ?
    C17 C18 H18D . . 109.5 ?
    C17 C18 H18E . . 109.5 ?
    H18D C18 H18E . . 109.5 ?
    C17 C18 H18F . . 109.5 ?
    H18D C18 H18F . . 109.5 ?
    H18E C18 H18F . . 109.5 ?
loop_
    _geom_torsion_atom_site_label_1
    _geom_torsion_atom_site_label_2
    _geom_torsion_atom_site_label_3
    _geom_torsion_atom_site_label_4
    _geom_torsion_site_symmetry_1
    _geom_torsion_site_symmetry_2
    _geom_torsion_site_symmetry_3
    _geom_torsion_site_symmetry_4
    _geom_torsion
    _geom_torsion_publ_flag
    O2 P1 O3 C14 . . . . 20.4(3) ?
    O4 P1 O3 C14 . . . . 141.7(3) ?
    C7 P1 O3 C14 . . . . -104.5(3) ?
    O2' P1' O3' C14' . . . . -29.8(3) ?
    O4' P1' O3' C14' . . . . -157.4(3) ?
    C7' P1' O3' C14' . . . . 96.7(3) ?
    O2 P1 O4 C17 . . . . 178.8(2) ?
    O3 P1 O4 C17 . . . . 54.8(3) ?
    C7 P1 O4 C17 . . . . -57.5(3) ?
    O2' P1' O4' C17' . . . . -56.4(3) ?
    O3' P1' O4' C17' . . . . 69.4(3) ?
    C7' P1' O4' C17' . . . . 178.3(3) ?
    C1' N1' C7' C8' . . . . 115.2(3) ?
    C1' N1' C7' P1' . . . . -120.7(3) ?
    O2' P1' C7' N1' . . . . -60.2(3) ?
    O4' P1' C7' N1' . . . . 66.6(3) ?
    O3' P1' C7' N1' . . . . 173.6(2) ?
    O2' P1' C7' C8' . . . . 64.5(3) ?
    O4' P1' C7' C8' . . . . -168.7(2) ?
    O3' P1' C7' C8' . . . . -61.6(3) ?
    C7' N1' C1' O1' . . . . 2.7(5) ?
    C7' N1' C1' C2' . . . . -177.5(3) ?
    C1 N1 C7 C8 . . . . -125.8(3) ?
    C1 N1 C7 P1 . . . . 108.6(3) ?
    O2 P1 C7 N1 . . . . 55.9(3) ?
    O4 P1 C7 N1 . . . . -65.9(2) ?
    O3 P1 C7 N1 . . . . -178.4(2) ?
    O2 P1 C7 C8 . . . . -69.6(3) ?
    O4 P1 C7 C8 . . . . 168.6(2) ?
    O3 P1 C7 C8 . . . . 56.1(3) ?
    N1' C7' C8' C13' . . . . -133.4(3) ?
    P1' C7' C8' C13' . . . . 102.7(3) ?
    N1' C7' C8' C9' . . . . 48.0(4) ?
    P1' C7' C8' C9' . . . . -76.0(4) ?
    P1' O3' C14' C15' . . . . 89.5(3) ?
    P1' O3' C14' C16' . . . . -149.1(2) ?
    N1 C7 C8 C9 . . . . 115.1(4) ?
    P1 C7 C8 C9 . . . . -119.8(3) ?
    N1 C7 C8 C13 . . . . -64.4(4) ?
    P1 C7 C8 C13 . . . . 60.7(4) ?
    N2 C2 C3 C5 . . . . -61.9(4) ?
    C1 C2 C3 C5 . . . . 174.2(3) ?
    N2 C2 C3 C4 . . . . 173.5(3) ?
    C1 C2 C3 C4 . . . . 49.6(4) ?
    C7 N1 C1 O1 . . . . -6.1(5) ?
    C7 N1 C1 C2 . . . . 175.4(3) ?
    N2 C2 C1 O1 . . . . -78.0(5) ?
    C3 C2 C1 O1 . . . . 46.1(5) ?
    N2 C2 C1 N1 . . . . 100.6(4) ?
    C3 C2 C1 N1 . . . . -135.3(3) ?
    C13' C8' C9' C10' . . . . 0.8(5) ?
    C7' C8' C9' C10' . . . . 179.5(3) ?
    O1' C1' C2' N2' . . . . -42.7(5) ?
    N1' C1' C2' N2' . . . . 137.5(3) ?
    O1' C1' C2' C3' . . . . 79.8(4) ?
    N1' C1' C2' C3' . . . . -100.0(4) ?
    C4' C3' C2' N2' . . . . 176.9(3) ?
    C5' C3' C2' N2' . . . . -57.6(5) ?
    C4' C3' C2' C1' . . . . 54.9(5) ?
    C5' C3' C2' C1' . . . . -179.6(3) ?
    P1 O3 C14 C16 . . . . -109.8(4) ?
    P1 O3 C14 C15 . . . . 129.1(3) ?
    C13 C8 C9 C10 . . . . -1.3(6) ?
    C7 C8 C9 C10 . . . . 179.2(3) ?
    C2 C3 C5 C6 . . . . 162.1(3) ?
    C4 C3 C5 C6 . . . . -74.0(4) ?
    C4' C3' C5' C6' . . . . -58.0(5) ?
    C2' C3' C5' C6' . . . . 176.1(4) ?
    C8' C9' C10' C11' . . . . -1.0(6) ?
    P1 O4 C17 C19 . . . . 144.1(2) ?
    P1 O4 C17 C18 . . . . -94.2(3) ?
    C9' C8' C13' C12' . . . . -0.9(5) ?
    C7' C8' C13' C12' . . . . -179.6(3) ?
    C11' C12' C13' C8' . . . . 1.3(6) ?
    C9 C8 C13 C12 . . . . 2.2(5) ?
    C7 C8 C13 C12 . . . . -178.2(3) ?
    C9' C10' C11' C12' . . . . 1.3(6) ?
    C13' C12' C11' C10' . . . . -1.5(7) ?
    P1' O4' C17' C18' . . . . -121.1(3) ?
    P1' O4' C17' C19' . . . . 118.9(3) ?
    C10 C11 C12 C13 . . . . -1.4(7) ?
    C8 C13 C12 C11 . . . . -0.9(6) ?
    C12 C11 C10 C9 . . . . 2.4(7) ?
    C8 C9 C10 C11 . . . . -1.0(6) ?
loop_
    _geom_hbond_atom_site_label_D
    _geom_hbond_atom_site_label_H
    _geom_hbond_atom_site_label_A
    _geom_hbond_site_symmetry_A
    _geom_hbond_distance_DH
    _geom_hbond_distance_HA
    _geom_hbond_distance_DA
    _geom_hbond_angle_DHA
    N1 H1A O2' 2_646 0.86 2.07 2.913(4) 166
    N1' H1'A O2 2_656 0.86 1.98 2.833(4) 171
data_global
_journal_date_recd_electronic     2010-10-18
_journal_date_accepted     2010-12-07
_journal_name_full     'Acta Crystallographica, Section E'
_journal_year     2011
_journal_volume     67
_journal_issue      1
_journal_page_first     o194
_journal_page_last     o194
_journal_paper_category     QO
_journal_coeditor_code     SU2222
_publ_contact_author_name     'Zhao, Yu-Fen'
_publ_contact_author_address
;
Department of Chemistry, Key Laboratory for Chemical Biology of
Fujian Province College of Chemistry and Chemical Engineering, Xiamen
 University Xiamen 361005, People's Republic of China.
;
_publ_contact_author_email     fangmj@xmu.edu.cn
_publ_contact_author_fax     '86-592-2185780'
_publ_contact_author_phone     '86-592-2185780'
_publ_section_title
;
Disopropyl
{[(2<i>S</i>,3<i>S</i>)-2-amino-3-methylpentanamido](phenyl)methyl}phosphonate
;
loop_
    _publ_author_name
    _publ_author_address
    'Cheng, Hong-Ming'
;
Department of Chemistry
Key Laboratory for Chemical Biology of Fujian Province
College of Chemistry and Chemical Engineering
Xiamen University
Xiamen 361005
People's Republic of China
;
    'Zhang, Han-Wen'
;
Department of Chemistry
Key Laboratory for Chemical Biology of Fujian Province
College of Chemistry and Chemical Engineering
Xiamen University
Xiamen 361005
People's Republic of China
;
    'Fang, Hua'
;
The Third Institute of Oceanography of the State Oceanic Administration
Xiamen 361005
People's Republic of China
;
    'Wu, Zhen'
;
Department of Pharmaceutical Science
Medical College
Xiamen University
Xiamen 361005
People's Republic of China
;
    'Zhao, Yu-Fen'
;
Department of Chemistry
Key Laboratory for Chemical Biology of Fujian Province
College of Chemistry and Chemical Engineering
Xiamen University
Xiamen 361005
People's Republic of China
;
