# Supplementary material for: Disopropyl {[(2S,3S)-2-amino-3-methyl­penta­namido](phen­yl)meth­yl}phosphinate
Source: Acta Crystallogr Sect E Struct Rep Online. 2010 Dec 18;67(Pt 1):o194. doi: 10.1107/S1600536810051354 (PMC3050147; doi:10.1107/S1600536810051354)
Supplement: Supplementary file 2 [file e-67-0o194-Isup2.hkl]

# 
# h,k,l, Fc-squared, Fo-squared, sigma(Fo-squared) and status flag 
# 
data_I
_shelx_title ' ZZZ IN P2(1)' 
_shelx_refln_list_code          4 
_shelx_F_calc_maximum      159.34 
_exptl_crystal_F_000       832.00 
_reflns_d_resolution_high  0.8408 
 
loop_ 
 _symmetry_equiv_pos_as_xyz 
 'x, y, z' 
 '-x, y+1/2, -z' 
 
_cell_length_a     9.3455 
_cell_length_b    23.6079 
_cell_length_c    10.0517 
_cell_angle_alpha  90.000 
_cell_angle_beta  103.819 
_cell_angle_gamma  90.000 
 
_shelx_F_squared_multiplier     1.000 
 
loop_ 
 _refln_index_h 
 _refln_index_k 
 _refln_index_l 
 _refln_F_squared_calc 
 _refln_F_squared_meas 
 _refln_F_squared_sigma 
 _refln_observed_status 
   0 -28   0      115.01      188.62     54.13 o 
   1 -27   0       42.64       80.17     49.13 o 
   2 -27   0        2.15       29.90     48.25 o 
   0 -26   0      248.38      247.54     49.90 o 
   1 -26   0       30.59       54.73     31.29 o 
   2 -26   0      255.16      254.71     52.41 o 
   3 -26   0       68.99       62.89     47.92 o 
   4 -26   0        0.91       35.53     46.08 o 
   1 -25   0      102.29       91.92     31.20 o 
   2 -25   0       98.95      125.48     45.64 o 
   3 -25   0      114.17      179.35     47.48 o 
   4 -25   0        9.13        2.91     44.24 o 
   0 -24   0     1210.76     1190.02     72.19 o 
   1 -24   0       71.43       76.58     31.53 o 
   2 -24   0       15.50       40.34     41.89 o 
   3 -24   0       38.79       28.46     41.67 o 
   4 -24   0       32.30       37.44     43.06 o 
   1 -23   0       22.48       46.18     28.45 o 
   2 -23   0      238.46      221.32     45.75 o 
   3 -23   0       45.82       69.76     42.66 o 
   4 -23   0       36.05       85.72     41.81 o 
   5 -23   0       67.87       89.95     28.45 o 
   6 -23   0      212.44      247.28     48.43 o 
   0 -22   0     1372.82     1383.06     71.71 o 
   1 -22   0      239.30      243.44     30.04 o 
   2 -22   0      156.91      173.14     41.85 o 
   3 -22   0      162.23      127.76     41.48 o 
   4 -22   0       65.45       57.55     25.26 o 
   5 -22   0       11.95       22.76     26.00 o 
   6 -22   0       29.49       73.07     39.24 o 
   1 -21   0       17.23       29.03     27.07 o 
   2 -21   0      430.58      411.45     49.10 o 
   3 -21   0      821.52      797.44     57.30 o 
   4 -21   0      163.28      163.01     27.27 o 
   5 -21   0       29.53       51.73     25.57 o 
   6 -21   0       56.45       70.94     38.72 o 
   7 -21   0      145.90      211.64     46.45 o 
   0 -20   0      340.12      291.85     42.51 o 
   1 -20   0      286.72      286.26     33.27 o 
   2 -20   0       66.64       94.84     36.92 o 
   3 -20   0      356.95      402.91     44.76 o 
   4 -20   0      155.04      172.54     32.31 o 
   5 -20   0      199.15      233.14     29.35 o 
   6 -20   0      102.72       82.70     27.44 o 
   7 -20   0       17.27       22.54     38.03 o 
   1 -19   0      387.56      411.76     32.13 o 
   2 -19   0     1085.18     1030.15     43.94 o 
   3 -19   0      405.04      375.37     44.24 o 
   4 -19   0      159.87      156.22     25.70 o 
   5 -19   0      175.14      211.12     38.25 o 
   6 -19   0       86.78      107.22     28.33 o 
   7 -19   0        5.75       24.60     37.55 o 
   0 -18   0      200.99      183.00     35.27 o 
   1 -18   0      783.23      818.81     44.79 o 
   2 -18   0      894.17      862.90     40.15 o 
   3 -18   0      277.95      249.45     40.82 o 
   4 -18   0       71.12       75.36     23.49 o 
   5 -18   0       51.61       59.71     24.33 o 
   6 -18   0       15.36       34.82     26.16 o 
   7 -18   0       20.91       20.48     37.29 o 
   8 -18   0       93.34      116.10     42.22 o 
   1 -17   0     2024.98     2094.46    121.78 o 
   2 -17   0      425.52      358.16     29.38 o 
   3 -17   0      221.67      205.76     37.81 o 
   4 -17   0     1116.65     1109.55     40.09 o 
   5 -17   0      319.51      347.96     30.34 o 
   6 -17   0       38.93       48.12     24.87 o 
   7 -17   0      152.47      208.59     43.43 o 
   8 -17   0      181.88      228.89     45.53 o 
   0 -16   0      235.15      201.79     32.73 o 
   1 -16   0     1397.62     1368.14     85.39 o 
   2 -16   0     1439.61     1475.07     43.32 o 
   3 -16   0       77.78       78.30     31.30 o 
   4 -16   0      154.37      109.58     23.36 o 
   5 -16   0      584.30      532.21     32.84 o 
   6 -16   0       40.57       49.55     24.28 o 
   7 -16   0       78.35       93.92     26.97 o 
   8 -16   0      162.81      237.83     48.07 o 
   1 -15   0     1263.50     1227.71     39.27 o 
   2 -15   0       10.51        3.23     19.94 o 
   3 -15   0      176.32      126.43     31.99 o 
   4 -15   0      441.46      378.94     38.19 o 
   5 -15   0     1762.56     1715.31     47.54 o 
   6 -15   0      196.43      187.54     26.49 o 
   7 -15   0      176.86      146.47     28.20 o 
   8 -15   0      241.27      241.87     48.80 o 
   9 -15   0      144.68      168.58     49.02 o 
   0 -14   0      466.26      455.58     36.30 o 
   1 -14   0     1608.34     1607.93     41.65 o 
   2 -14   0      443.31      409.73     26.50 o 
   3 -14   0      147.27      143.39     30.85 o 
   4 -14   0      179.75      196.34     25.41 o 
   5 -14   0     1167.95     1174.50     40.61 o 
   6 -14   0      402.69      342.30     34.73 o 
   7 -14   0      104.23      109.84     25.29 o 
   8 -14   0       54.54       84.55     38.21 o 
   9 -14   0       66.09       89.14     46.45 o 
   1 -13   0      244.51      271.21     21.86 o 
   2 -13   0       75.87       83.91     18.62 o 
   3 -13   0      648.59      644.93     40.09 o 
   4 -13   0      227.23      230.72     22.85 o 
   5 -13   0     1244.65     1264.43     39.98 o 
   6 -13   0      400.94      354.22     28.59 o 
   7 -13   0      249.19      249.69     37.77 o 
   8 -13   0      268.80      270.23     31.42 o 
   9 -13   0       75.81      111.06     40.45 o 
   0 -12   0      927.89      955.95     43.69 o 
   1 -12   0      550.51      569.14     31.02 o 
   2 -12   0      280.39      280.60     22.96 o 
   3 -12   0      859.10      879.78     43.03 o 
   4 -12   0     1240.73     1217.22     35.96 o 
   5 -12   0      765.42      770.72     33.36 o 
   6 -12   0      537.19      484.90     31.63 o 
   7 -12   0       47.35       50.56     22.88 o 
   8 -12   0       78.18       65.74     25.52 o 
   9 -12   0      159.46      154.68     48.73 o 
   1 -11   0      863.59      869.49     29.81 o 
   2 -11   0      172.97      192.67     20.00 o 
   3 -11   0      834.91      779.20     39.09 o 
   4 -11   0     1187.98     1121.31     34.17 o 
   5 -11   0      231.16      216.46     23.71 o 
   6 -11   0      195.17      183.98     24.90 o 
   7 -11   0      750.95      702.88     62.85 o 
   8 -11   0        9.97       14.64     24.99 o 
   9 -11   0       32.39       36.37     35.97 o 
   0 -10   0      979.60      967.09     41.08 o 
   1 -10   0     1098.42     1133.60     51.91 o 
   2 -10   0      900.77      950.06     39.39 o 
   3 -10   0       67.46       65.64     23.87 o 
   4 -10   0     2226.63     2201.51     43.55 o 
   5 -10   0      297.09      292.80     24.51 o 
   6 -10   0      245.73      253.02     25.34 o 
   7 -10   0       51.50       65.54     23.70 o 
   8 -10   0       12.15       30.96     24.01 o 
   9 -10   0       84.02      100.29     43.10 o 
  10 -10   0      114.93      139.60     46.52 o 
   1  -9   0     1544.91     1608.69     33.49 o 
   2  -9   0      720.35      789.35     35.78 o 
   3  -9   0     1669.66     1747.10     48.80 o 
   4  -9   0     1021.37     1039.71     53.78 o 
   5  -9   0      962.02      912.46     32.93 o 
   6  -9   0      472.66      515.92     28.90 o 
   7  -9   0      199.67      218.94     31.22 o 
   8  -9   0       35.23       21.48     22.32 o 
   9  -9   0       32.30       39.28     28.16 o 
  10  -9   0      190.22      253.16     52.92 o 
   0  -8   0      567.18      550.24     33.02 o 
   1  -8   0     4601.15     4579.15     49.61 o 
   2  -8   0     5123.62     5187.13     71.79 o 
   3  -8   0     2431.97     2543.71     40.34 o 
   4  -8   0     3132.60     3097.86     23.37 o 
   5  -8   0      331.56      336.96     12.44 o 
   6  -8   0       80.08       74.49     11.25 o 
   7  -8   0      436.61      438.82     30.91 o 
   8  -8   0       83.91       70.03     24.31 o 
   9  -8   0        0.74       21.66     26.22 o 
  10  -8   0       47.52       71.34     47.88 o 
   1  -7   0     3688.25     3569.13     41.70 o 
   2  -7   0      367.16      317.08     26.18 o 
   3  -7   0     3258.30     3232.15     43.62 o 
   4  -7   0     1506.73     1468.82     19.41 o 
   5  -7   0      900.55      881.03     29.09 o 
   6  -7   0      282.90      302.86     17.19 o 
   7  -7   0      177.08      150.85     32.16 o 
   8  -7   0      530.02      504.06     33.72 o 
   9  -7   0      180.67      205.42     30.24 o 
  10  -7   0      188.06      205.94     51.82 o 
   0  -6   0     2913.29     2818.52     49.35 o 
   1  -6   0     4635.15     4697.99     43.88 o 
   2  -6   0     9168.88     8959.90     82.30 o 
   3  -6   0     3434.18     3442.67     23.90 o 
   4  -6   0     1576.59     1668.93     23.55 o 
   5  -6   0     1180.78     1156.99     22.67 o 
   6  -6   0     1585.23     1617.09     29.67 o 
   7  -6   0       53.12       55.16     14.95 o 
   8  -6   0       45.17       58.10     23.02 o 
   9  -6   0       89.15      110.62     27.45 o 
  10  -6   0      114.45      158.98     48.14 o 
   1  -5   0     1101.10     1062.85     32.73 o 
   2  -5   0      802.67      753.24     27.91 o 
   3  -5   0     1758.14     1782.04     19.60 o 
   4  -5   0      961.11     1036.31     19.36 o 
   5  -5   0      589.71      595.50     18.12 o 
   6  -5   0      279.79      286.32     19.79 o 
   7  -5   0      231.93      236.93     21.66 o 
   8  -5   0      634.56      600.47     34.79 o 
   9  -5   0       93.23      103.08     27.68 o 
  10  -5   0      127.81      150.13     31.97 o 
   0  -4   0     2338.12     2403.58     35.89 o 
   1  -4   0      173.28      172.02     14.03 o 
   2  -4   0     3631.93     3605.04     36.35 o 
   3  -4   0      594.45      615.22     13.74 o 
   4  -4   0      216.27      233.77     16.44 o 
   5  -4   0      132.20      139.77     14.29 o 
   6  -4   0      696.56      657.36     68.03 o 
   7  -4   0       12.37        5.07     17.13 o 
   8  -4   0      281.09      292.00     25.64 o 
   9  -4   0       82.62       80.32     42.55 o 
  10  -4   0       25.75       67.08     43.91 o 
   1  -3   0      727.58      801.23     19.90 o 
   2  -3   0    10344.86    10138.04     63.83 o 
   3  -3   0     3040.46     3002.57     40.58 o 
   4  -3   0     1317.96     1318.86     33.58 o 
   5  -3   0      137.39      156.40     15.61 o 
   6  -3   0       33.21       24.17     18.81 o 
   7  -3   0      433.68      435.00     26.82 o 
   8  -3   0       94.19       70.22     20.59 o 
   9  -3   0       10.35       36.00     40.86 o 
  10  -3   0      126.87      152.69     49.94 o 
   1  -2   0     4622.66     4795.69     37.73 o 
   2  -2   0     7369.37     7216.33     40.46 o 
   3  -2   0     2855.93     2904.88     34.07 o 
   4  -2   0      758.87      696.55     21.94 o 
   5  -2   0      767.64      788.50     26.35 o 
   6  -2   0       15.52        9.44     16.01 o 
   7  -2   0       87.03       91.94     20.21 o 
   8  -2   0       46.46       35.40     19.81 o 
   9  -2   0      109.37      127.81     24.56 o 
  10  -2   0       98.98      102.93     47.88 o 
   1  -1   0     7004.45     7055.33     49.43 o 
   2  -1   0     4949.29     4901.15     36.08 o 
   3  -1   0     3511.24     3376.97     38.25 o 
   4  -1   0      517.57      491.95     20.78 o 
   5  -1   0      548.65      512.60     23.54 o 
   6  -1   0     1972.76     1891.22     79.27 o 
   7  -1   0      696.52      732.93     32.09 o 
   8  -1   0       35.40       44.26     21.41 o 
   9  -1   0        6.04        0.82     22.14 o 
  10  -1   0       43.17       57.26     44.13 o 
   1   0   0    14383.35    14508.53    234.00 o 
   2   0   0      481.79      495.72     15.97 o 
   3   0   0      696.30      690.57     21.42 o 
   4   0   0     2675.94     2698.61     64.30 o 
   5   0   0       16.42        7.75     15.67 o 
   6   0   0       34.17       27.58     18.58 o 
   7   0   0      110.25      137.40     21.50 o 
   8   0   0       62.42       93.13     23.46 o 
   9   0   0       95.99      124.42     26.63 o 
  10   0   0       62.21       70.55     25.82 o 
   1   1   0     7011.44     7008.76     33.60 o 
   2   1   0     4967.24     4910.55     40.34 o 
   3   1   0     3503.85     3391.69     40.74 o 
   4   1   0      509.40      491.78     22.38 o 
   5   1   0      553.55      510.22     23.85 o 
   6   1   0     1986.89     1905.70     44.70 o 
   7   1   0      694.80      744.34     34.17 o 
   8   1   0       35.36       43.23     20.74 o 
   9   1   0        6.35        8.34     23.50 o 
  10   1   0       42.11       35.12     27.07 o 
   1   2   0     4622.46     4816.97     30.17 o 
   2   2   0     7369.09     7139.99     49.32 o 
   3   2   0     2841.06     2813.17     38.55 o 
   4   2   0      743.35      763.26     25.71 o 
   5   2   0      771.20      687.18     28.26 o 
   6   2   0       14.05        7.38     17.41 o 
   7   2   0       87.55      101.49     21.67 o 
   8   2   0       44.36       37.33     22.19 o 
   9   2   0      109.98      142.48     27.14 o 
  10   2   0      102.38      108.49     29.33 o 
   1   3   0      745.99      834.03     22.47 o 
   2   3   0    10307.48    10026.47     60.08 o 
   3   3   0     3017.93     2961.19     40.94 o 
   4   3   0     1296.64     1304.10     32.52 o 
   5   3   0      143.26      144.88     18.60 o 
   6   3   0       34.71       49.54     20.53 o 
   7   3   0      432.12      404.50     28.44 o 
   8   3   0       98.76       97.97     24.77 o 
   9   3   0       11.01       12.64     25.44 o 
  10   3   0      126.37      155.85     31.69 o 
   0   4   0     2320.76     2404.39     30.19 o 
   1   4   0      170.75      170.60     18.39 o 
   2   4   0     3683.43     3566.71     38.46 o 
   3   4   0      592.35      614.48     24.07 o 
   4   4   0      212.61      227.61     24.24 o 
   5   4   0      135.80      151.09     19.82 o 
   6   4   0      706.70      678.52     31.09 o 
   7   4   0       11.97       17.51     22.51 o 
   8   4   0      272.76      259.67     29.78 o 
   9   4   0       85.19      131.30     27.53 o 
  10   4   0       25.81       65.82     27.72 o 
   1   5   0     1121.66     1133.46     32.91 o 
   2   5   0      795.17      742.06     31.48 o 
   3   5   0     1758.17     1786.18     34.15 o 
   4   5   0      936.43     1016.50     30.51 o 
   5   5   0      579.53      573.28     27.24 o 
   6   5   0      276.78      259.59     24.60 o 
   7   5   0      229.95      174.07     46.85 o 
   8   5   0      636.98      589.03     76.90 o 
   9   5   0       92.22      110.01     32.58 o 
  10   5   0      128.39      153.14     31.94 o 
   0   6   0     2915.70     2785.61     40.89 o 
   1   6   0     4613.94     4707.07     32.91 o 
   2   6   0     9150.76     9095.57     97.71 o 
   3   6   0     3428.11     3489.05     68.66 o 
   4   6   0     1588.09     1592.48     37.08 o 
   5   6   0     1190.12     1177.62     36.30 o 
   6   6   0     1588.46     1652.43     45.73 o 
   7   6   0       56.40       45.47     21.81 o 
   8   6   0       48.89       56.33     24.90 o 
   9   6   0       88.86      120.88     28.11 o 
  10   6   0      115.28      154.90     34.12 o 
   1   7   0     3691.87     3579.57     50.11 o 
   2   7   0      369.07      353.82     25.12 o 
   3   7   0     3258.85     3241.11     69.98 o 
   4   7   0     1495.44     1393.64     49.61 o 
   5   7   0      888.86      855.31     32.42 o 
   6   7   0      281.09      239.03     25.86 o 
   7   7   0      178.66      168.42     26.19 o 
   8   7   0      530.37      553.37     35.51 o 
   9   7   0      175.86      204.01     30.65 o 
  10   7   0      188.26      245.99     36.59 o 
   0   8   0      585.37      586.53     25.85 o 
   1   8   0     4582.82     4571.15     39.51 o 
   2   8   0     5118.23     5087.17     81.02 o 
   3   8   0     2431.82     2416.12     63.40 o 
   4   8   0     3137.47     3214.19     76.46 o 
   5   8   0      329.99      332.93     33.06 o 
   6   8   0       79.71       85.95     23.86 o 
   7   8   0      442.87      452.03     32.81 o 
   8   8   0       86.53       84.83     26.56 o 
   9   8   0        0.81       34.83     24.25 o 
  10   8   0       48.58       80.87     46.48 o 
   1   9   0     1553.88     1650.45     26.95 o 
   2   9   0      720.74      824.66     36.81 o 
   3   9   0     1635.40     1647.92     53.88 o 
   4   9   0     1025.98      961.90     46.93 o 
   5   9   0      963.21      959.40     50.31 o 
   6   9   0      471.33      551.74     47.92 o 
   7   9   0      201.10      200.13     36.37 o 
   8   9   0       33.57       11.40     32.51 o 
   9   9   0       31.46       35.23     40.16 o 
  10   9   0      189.35      240.18     49.24 o 
   0  10   0      986.99      927.92     33.83 o 
   1  10   0     1100.53     1162.23     24.99 o 
   2  10   0      892.97      932.59     42.18 o 
   3  10   0       67.95       56.56     24.71 o 
   4  10   0     2209.60     1944.11     66.23 o 
   5  10   0      295.33      303.62     35.71 o 
   6  10   0      239.89      303.29     39.31 o 
   7  10   0       51.72       48.69     35.97 o 
   8  10   0       12.34        0.00     36.74 o 
   9  10   0       83.16      123.35     41.08 o 
  10  10   0      113.38      124.85     47.88 o 
   1  11   0      855.96      878.04     23.28 o 
   2  11   0      171.01      193.81     27.29 o 
   3  11   0      825.78      756.55     44.61 o 
   4  11   0     1186.68     1093.27     54.39 o 
   5  11   0      232.18      182.11     33.13 o 
   6  11   0      197.62      175.38     33.76 o 
   7  11   0      746.66      806.16     60.64 o 
   8  11   0        9.86       16.37     38.54 o 
   9  11   0       32.45       58.95     42.77 o 
   0  12   0      893.51      949.66     36.96 o 
   1  12   0      555.57      544.99     29.07 o 
   2  12   0      284.44      269.79     30.19 o 
   3  12   0      861.23      853.93     46.12 o 
   4  12   0     1230.36     1159.68     58.33 o 
   5  12   0      769.37      810.61     52.29 o 
   6  12   0      537.18      543.21     49.61 o 
   7  12   0       46.94       56.45     35.86 o 
   8  12   0       78.53      113.16     36.59 o 
   9  12   0      159.84      177.55     43.17 o 
   1  13   0      243.13      269.62     17.67 o 
   2  13   0       74.12       55.27     27.18 o 
   3  13   0      657.10      677.85     42.22 o 
   4  13   0      228.65      199.29     37.00 o 
   5  13   0     1237.93     1134.20     60.31 o 
   6  13   0      399.67      346.39     46.56 o 
   7  13   0      246.63      212.49     37.73 o 
   8  13   0      267.39      270.12     51.52 o 
   9  13   0       75.85       65.13     46.30 o 
   0  14   0      449.05      448.52     30.93 o 
   1  14   0     1608.11     1655.09     34.27 o 
   2  14   0      440.85      395.52     34.13 o 
   3  14   0      147.69      144.71     32.44 o 
   4  14   0      182.08      163.25     34.86 o 
   5  14   0     1165.42     1103.64     60.57 o 
   6  14   0      404.55      416.37     50.13 o 
   7  14   0      105.30       95.21     38.10 o 
   8  14   0       56.29       96.98     43.98 o 
   9  14   0       68.06       82.45     44.46 o 
   1  15   0     1260.54     1279.87     32.50 o 
   2  15   0        9.75       25.93     28.21 o 
   3  15   0      180.16      168.10     34.97 o 
   4  15   0      435.36      380.08     39.06 o 
   5  15   0     1763.40     1799.03     75.94 o 
   6  15   0      197.45      187.96     43.10 o 
   7  15   0      175.02      161.44     44.28 o 
   8  15   0      237.23      266.77     47.85 o 
   9  15   0      145.06      143.57     47.77 o 
   0  16   0      236.42      214.59     28.28 o 
   1  16   0     1406.02     1423.82     82.89 o 
   2  16   0     1432.83     1515.56     61.64 o 
   3  16   0       78.94       94.73     27.58 o 
   4  16   0      156.46      112.53     34.46 o 
   5  16   0      579.19      534.28     48.84 o 
   6  16   0       38.59       36.26     38.61 o 
   7  16   0       77.19       52.48     42.03 o 
   8  16   0      167.14      154.46     44.94 o 
   1  17   0     2005.07     2031.03     42.74 o 
   2  17   0      422.16      395.23     39.13 o 
   3  17   0      222.97      224.29     38.47 o 
   4  17   0     1120.18     1148.58     65.72 o 
   5  17   0      317.15      372.76     47.48 o 
   6  17   0       40.08       31.59     39.53 o 
   7  17   0      151.19      160.05     49.98 o 
   8  17   0      178.63      190.31     50.79 o 
   0  18   0      198.14      191.31     30.67 o 
   1  18   0      787.49      814.74     31.28 o 
   2  18   0      882.11      703.26     51.12 o 
   3  18   0      274.34      260.67     42.62 o 
   4  18   0       69.97       36.63     36.67 o 
   5  18   0       51.40       39.46     37.62 o 
   6  18   0       14.39        0.00     40.42 o 
   7  18   0       21.22       31.00     44.61 o 
   8  18   0       92.72      143.31     52.48 o 
   1  19   0      386.79      370.97     25.15 o 
   2  19   0     1086.77     1014.86     57.44 o 
   3  19   0      405.15      364.45     43.69 o 
   4  19   0      163.09      166.30     39.06 o 
   5  19   0      174.88      164.24     46.19 o 
   6  19   0       87.37       89.18     42.40 o 
   7  19   0        4.88       27.47     45.23 o 
   0  20   0      331.49      286.30     35.27 o 
   1  20   0      282.23      256.09     24.78 o 
   2  20   0       64.38       99.26     35.08 o 
   3  20   0      354.30      337.45     43.65 o 
   4  20   0      152.66      157.51     35.82 o 
   5  20   0      200.32      248.38     48.54 o 
   6  20   0       99.84      107.31     43.36 o 
   7  20   0       18.18       61.34     47.73 o 
   1  21   0       17.68       19.78     18.74 o 
   2  21   0      433.26      456.42     48.65 o 
   3  21   0      815.82      781.92     60.13 o 
   4  21   0      161.48      136.99     41.23 o 
   5  21   0       29.07       30.45     38.84 o 
   6  21   0       58.15       66.31     40.97 o 
   7  21   0      143.77      140.23     51.74 o 
   0  22   0     1341.44     1404.20     60.64 o 
   1  22   0      233.38      214.44     38.28 o 
   2  22   0      157.39      126.66     35.93 o 
   3  22   0      165.61      168.80     41.08 o 
   4  22   0       65.71       55.20     41.30 o 
   5  22   0       12.27        9.86     35.82 o 
   6  22   0       30.55       11.66     37.11 o 
   1  23   0       21.32       34.79     32.84 o 
   2  23   0      237.91      202.85     42.44 o 
   3  23   0       47.11       42.84     36.55 o 
   4  23   0       34.80       39.42     37.11 o 
   5  23   0       67.36       64.32     41.26 o 
   6  23   0      209.18      276.41     51.85 o 
   0  24   0     1201.24     1177.81     60.28 o 
   1  24   0       69.13       95.18     35.38 o 
   2  24   0       14.41       54.17     36.92 o 
   3  24   0       37.35       39.75     41.89 o 
   4  24   0       31.85        0.00     37.73 o 
   5  24   0       26.62       25.74     44.09 o 
   1  25   0      100.85      100.21     37.55 o 
   2  25   0      100.26       71.34     38.72 o 
   3  25   0      114.32      143.28     42.95 o 
   4  25   0        9.96       13.53     43.65 o 
   1  26   0       32.25       44.90     36.59 o 
   2  26   0      255.53      274.93     49.24 o 
   3  26   0       68.10       78.00     44.06 o 
   4  26   0        0.93        7.69     43.58 o 
   2  27   0        1.92       20.67     39.79 o 
  -3 -27   1      134.77      151.37     49.79 o 
  -2 -27   1       61.84       76.57     34.95 o 
  -1 -27   1       62.65       68.77     33.24 o 
   0 -27   1      123.61      114.52     50.09 o 
   1 -27   1        1.61       35.30     47.99 o 
   2 -27   1        3.10        0.00     48.51 o 
  -3 -26   1       57.85       70.65     44.90 o 
  -2 -26   1       11.72       31.79     31.97 o 
  -1 -26   1       58.24      110.45     33.26 o 
   0 -26   1       31.11       73.99     41.92 o 
   1 -26   1      204.74      244.85     49.83 o 
   2 -26   1      191.51      205.43     50.97 o 
   3 -26   1      312.40      348.49     60.57 o 
  -3 -25   1       28.41       77.16     42.40 o 
  -2 -25   1      100.14      132.97     32.44 o 
  -1 -25   1       54.06       87.26     32.41 o 
   0 -25   1       36.21       65.82     28.68 o 
   1 -25   1        9.20       79.10     47.00 o 
   2 -25   1       69.37       93.45     49.43 o 
   3 -25   1       39.66       59.83     45.49 o 
   4 -25   1       53.27       50.90     48.07 o 
  -5 -24   1       29.79       52.00     39.75 o 
  -4 -24   1        8.05       43.06     40.23 o 
  -3 -24   1      181.96      179.10     44.87 o 
  -2 -24   1       26.33       10.05     27.98 o 
  -1 -24   1      122.41      106.21     30.55 o 
   0 -24   1       51.23       54.51     29.04 o 
   1 -24   1       18.39       33.21     41.30 o 
   2 -24   1       46.05       18.13     40.20 o 
   3 -24   1       42.07       47.77     42.84 o 
   4 -24   1       73.42      133.83     48.73 o 
   5 -24   1       72.87      111.32     49.43 o 
  -6 -23   1       92.88      149.09     44.46 o 
  -5 -23   1        8.15       28.68     37.22 o 
  -4 -23   1        0.83        9.75     37.99 o 
  -3 -23   1      167.75      173.36     42.66 o 
  -2 -23   1      162.14      173.93     32.21 o 
  -1 -23   1       20.75       28.06     28.45 o 
   0 -23   1       78.54       79.23     30.08 o 
   1 -23   1       11.70       30.67     42.03 o 
   2 -23   1        3.69        0.00     40.53 o 
   3 -23   1       20.19       18.13     40.09 o 
   4 -23   1       93.54      126.62     47.40 o 
   5 -23   1       35.99       33.61     43.28 o 
  -6 -22   1       10.22        0.00     40.53 o 
  -5 -22   1       22.05       12.54     34.42 o 
  -4 -22   1      161.04      202.56     40.78 o 
  -3 -22   1      103.43       94.33     39.46 o 
  -2 -22   1       15.04       17.35     26.93 o 
  -1 -22   1      159.82      158.77     33.02 o 
   0 -22   1      241.47      274.52     32.79 o 
   1 -22   1      725.04      708.85     59.80 o 
   2 -22   1      142.71      132.65     45.79 o 
   3 -22   1       43.22       33.83     37.51 o 
   4 -22   1       38.84       40.16     41.70 o 
   5 -22   1       14.22       50.31     42.59 o 
   6 -22   1        2.26       56.08     46.08 o 
  -7 -21   1       15.57       34.64     40.20 o 
  -6 -21   1       73.70      100.21     40.49 o 
  -5 -21   1       39.73       55.52     25.10 o 
  -4 -21   1       94.40       88.52     36.00 o 
  -3 -21   1      283.70      271.22     42.51 o 
  -2 -21   1     1713.97     1747.13     54.31 o 
  -1 -21   1      962.05      945.58     44.29 o 
   0 -21   1       36.44       47.97     25.41 o 
   1 -21   1      282.94      393.13     49.94 o 
   2 -21   1      361.55      381.69     50.38 o 
   3 -21   1      107.65      106.39     40.45 o 
   4 -21   1       63.32       59.94     24.40 o 
   5 -21   1        1.83       17.77     25.88 o 
   6 -21   1       19.52       27.94     27.95 o 
  -7 -20   1       26.44      108.41     45.01 o 
  -6 -20   1       27.21       24.05     35.08 o 
  -5 -20   1        0.13        1.29     23.74 o 
  -4 -20   1       78.06       60.28     34.02 o 
  -3 -20   1      130.67      126.26     26.85 o 
  -2 -20   1        6.20       44.53     26.14 o 
  -1 -20   1      575.07      630.99     38.50 o 
   0 -20   1      253.18      242.76     30.62 o 
   1 -20   1     2705.75     2697.42     91.09 o 
   2 -20   1     1294.70     1354.67     68.81 o 
   3 -20   1      152.45      187.46     24.94 o 
   4 -20   1      102.77       83.66     24.52 o 
   5 -20   1       15.04       19.50     24.98 o 
   6 -20   1       20.79        7.70     26.68 o 
   7 -20   1       43.61       67.74     43.10 o 
  -8 -19   1       63.08       70.17     42.59 o 
  -7 -19   1       71.99       94.95     44.35 o 
  -6 -19   1       86.75       98.56     39.06 o 
  -5 -19   1       63.53       81.06     24.07 o 
  -4 -19   1      497.06      563.92     46.23 o 
  -3 -19   1      657.68      654.19     38.89 o 
  -2 -19   1     1193.58     1192.37     45.08 o 
  -1 -19   1      292.60      285.37     45.91 o 
   0 -19   1     1317.12     1342.85     48.05 o 
   1 -19   1       82.02       84.95     40.42 o 
   2 -19   1      340.99      334.33     45.27 o 
   3 -19   1      492.44      460.86     29.96 o 
   4 -19   1      223.13      226.89     27.19 o 
   5 -19   1      285.90      246.41     29.84 o 
   6 -19   1      185.89      173.96     29.58 o 
   7 -19   1      121.23      139.55     31.93 o 
  -8 -18   1       64.44       91.39     42.77 o 
  -7 -18   1       44.27       76.86     41.30 o 
  -6 -18   1      138.95      143.61     40.89 o 
  -5 -18   1        0.23       10.00     31.19 o 
  -4 -18   1       90.48       67.30     33.28 o 
  -3 -18   1      448.17      463.44     31.90 o 
  -2 -18   1       59.71       61.07     24.14 o 
  -1 -18   1      980.42     1076.44     53.10 o 
   0 -18   1      200.80      231.22     27.49 o 
   1 -18   1      296.61      291.89     41.34 o 
   2 -18   1      884.80      884.16     55.90 o 
   3 -18   1      976.93      987.56     38.06 o 
   4 -18   1       74.64      104.39     23.93 o 
   5 -18   1       23.08       15.71     23.58 o 
   6 -18   1      115.45       91.88     27.25 o 
   7 -18   1       43.81       30.94     28.90 o 
   8 -18   1      104.30       99.81     43.54 o 
  -8 -17   1       22.83       19.42     40.45 o 
  -7 -17   1      116.00      125.96     42.99 o 
  -6 -17   1       55.63       55.44     23.96 o 
  -5 -17   1       46.13       27.07     30.71 o 
  -4 -17   1      808.20      821.13     48.21 o 
  -3 -17   1       17.87       24.53     22.06 o 
  -2 -17   1       18.16       17.74     21.95 o 
  -1 -17   1      412.72      430.72     30.72 o 
   0 -17   1     1140.76     1050.62     40.48 o 
   1 -17   1      514.41      511.88     44.76 o 
   2 -17   1     1077.24      994.96     57.66 o 
   3 -17   1      508.73      550.34     36.32 o 
   4 -17   1      489.72      464.90     30.94 o 
   5 -17   1      660.02      635.09     56.67 o 
   6 -17   1      148.56      123.68     26.58 o 
   7 -17   1       73.31       58.22     28.45 o 
   8 -17   1      104.19       79.44     41.37 o 
  -9 -16   1       12.66       21.40     44.24 o 
  -8 -16   1        2.57       12.03     41.34 o 
  -7 -16   1       99.86       75.21     37.73 o 
  -6 -16   1       98.82      102.28     23.57 o 
  -5 -16   1      720.15      760.37     46.74 o 
  -4 -16   1       94.80      109.33     31.33 o 
  -3 -16   1        3.98       13.06     21.29 o 
  -2 -16   1       35.99       31.31     21.55 o 
  -1 -16   1      584.55      623.55     31.92 o 
   0 -16   1      292.70      311.36     28.16 o 
   1 -16   1       80.51       85.21     34.64 o 
   2 -16   1      192.03      163.61     37.73 o 
   3 -16   1       81.44       76.82     20.95 o 
   4 -16   1       95.87      119.77     24.82 o 
   5 -16   1      282.42      253.20     27.71 o 
   6 -16   1       96.54      100.68     28.37 o 
   7 -16   1       54.80       67.35     27.50 o 
   8 -16   1      148.21      133.65     32.79 o 
  -9 -15   1       21.93       14.12     37.88 o 
  -8 -15   1       89.69       94.07     42.81 o 
  -7 -15   1       78.99       76.82     33.43 o 
  -6 -15   1      610.81      609.15     51.65 o 
  -5 -15   1      506.42      484.53     32.09 o 
  -4 -15   1      742.83      769.57     43.76 o 
  -3 -15   1        8.36       17.28     20.58 o 
  -2 -15   1      340.58      342.12     26.62 o 
  -1 -15   1      707.96      686.46     43.74 o 
   0 -15   1      659.18      674.46     31.06 o 
   1 -15   1      213.40      188.92     35.86 o 
   2 -15   1      424.53      433.18     42.18 o 
   3 -15   1      139.13      141.09     20.94 o 
   4 -15   1     1073.80     1048.27     38.25 o 
   5 -15   1      374.27      362.16     30.30 o 
   6 -15   1       45.58       48.92     24.84 o 
   7 -15   1       21.27       24.39     25.75 o 
   8 -15   1        7.59       16.11     28.09 o 
  -9 -14   1        9.11       20.78     40.75 o 
  -8 -14   1       79.35       55.72     34.46 o 
  -7 -14   1       72.24       92.20     38.61 o 
  -6 -14   1       96.45       83.79     23.00 o 
  -5 -14   1      563.58      598.90     31.27 o 
  -4 -14   1      224.61      219.55     30.89 o 
  -3 -14   1       78.70      109.08     21.45 o 
  -2 -14   1      673.20      676.20     29.61 o 
  -1 -14   1      155.56      134.34     20.61 o 
   0 -14   1      249.14      251.89     23.69 o 
   1 -14   1      748.36      728.71     46.01 o 
   2 -14   1       53.88       64.91     16.56 o 
   3 -14   1      325.97      286.00     22.97 o 
   4 -14   1      369.13      338.02     26.58 o 
   5 -14   1     1282.00     1331.92     43.87 o 
   6 -14   1       68.97       84.10     23.81 o 
   7 -14   1       37.50       38.52     39.42 o 
   8 -14   1      121.36      174.88     30.20 o 
   9 -14   1       50.06       31.52     41.04 o 
  -9 -13   1       89.00       75.10     46.01 o 
  -8 -13   1       76.06      115.29     43.03 o 
  -7 -13   1       26.15       31.09     21.56 o 
  -6 -13   1      656.06      640.89     32.55 o 
  -5 -13   1      810.53      852.79     33.58 o 
  -4 -13   1      675.29      726.58     40.09 o 
  -3 -13   1      275.43      249.51     22.65 o 
  -2 -13   1     1914.18     1886.94     41.97 o 
  -1 -13   1      146.77      143.68     19.11 o 
   0 -13   1      176.82      188.60     22.10 o 
   1 -13   1      174.32      173.25     30.49 o 
   2 -13   1     1553.98     1616.75     36.34 o 
   3 -13   1       54.21       67.02     18.57 o 
   4 -13   1       31.15       22.77     19.64 o 
   5 -13   1       86.56       82.64     23.03 o 
   6 -13   1       89.07       62.66     25.42 o 
   7 -13   1      257.22      252.62     29.81 o 
   8 -13   1      117.89      128.27     30.08 o 
   9 -13   1      134.18      134.38     49.13 o 
  -9 -12   1      114.25      118.71     42.62 o 
  -8 -12   1       21.73       49.46     33.39 o 
  -7 -12   1       21.10       35.50     22.97 o 
  -6 -12   1      201.68      223.75     27.69 o 
  -5 -12   1      453.26      435.54     39.77 o 
  -4 -12   1       77.97       73.55     23.76 o 
  -3 -12   1     1021.86     1023.71     34.59 o 
  -2 -12   1       49.17       63.73     18.29 o 
  -1 -12   1      117.17       90.97     17.42 o 
   0 -12   1      251.63      220.19     22.03 o 
   1 -12   1      244.44      200.06     30.41 o 
   2 -12   1      437.22      479.31     22.73 o 
   3 -12   1      135.31      118.06     19.00 o 
   4 -12   1      661.96      675.63     30.34 o 
   5 -12   1      452.32      401.49     29.42 o 
   6 -12   1       35.20       59.58     24.27 o 
   7 -12   1        0.88       17.98     24.37 o 
   8 -12   1       52.78       68.14     26.18 o 
   9 -12   1       59.27       89.36     29.77 o 
 -10 -11   1       32.05       77.56     47.51 o 
  -9 -11   1       63.25       68.15     42.44 o 
  -8 -11   1       17.47        0.00     38.32 o 
  -7 -11   1       16.34       20.77     19.62 o 
  -6 -11   1      344.67      351.85     25.30 o 
  -5 -11   1     1070.06      984.74     32.52 o 
  -4 -11   1      395.90      435.09     30.85 o 
  -3 -11   1     1299.17     1314.16     33.73 o 
  -2 -11   1      969.96      986.15     34.29 o 
  -1 -11   1     3458.99     3572.69     93.08 o 
   0 -11   1      584.81      653.42     27.28 o 
   1 -11   1      236.59      291.59     32.22 o 
   2 -11   1     1381.29     1372.96     32.26 o 
   3 -11   1      339.39      345.33     22.43 o 
   4 -11   1      914.17      901.22     36.48 o 
   5 -11   1      180.72      182.81     11.56 o 
   6 -11   1       14.01        0.00     21.54 o 
   7 -11   1      501.26      493.83     34.61 o 
   8 -11   1      200.53      214.22     31.45 o 
   9 -11   1       20.63       28.78     29.28 o 
 -10 -10   1       33.44       28.24     43.76 o 
  -9 -10   1       27.61        0.00     40.64 o 
  -8 -10   1      435.98      447.27     50.05 o 
  -7 -10   1       90.06      111.25     24.16 o 
  -6 -10   1       75.48       59.79     20.67 o 
  -5 -10   1     1695.75     1703.08     39.83 o 
  -4 -10   1      280.29      298.18     25.96 o 
  -3 -10   1     1770.95     1826.87     46.82 o 
  -2 -10   1     4870.98     5161.07     56.81 o 
  -1 -10   1      180.13      186.70     19.00 o 
   0 -10   1      581.10      606.20     24.52 o 
   1 -10   1       80.17       63.44     26.70 o 
   2 -10   1      584.48      610.87     23.32 o 
   3 -10   1      444.05      454.54     23.73 o 
   4 -10   1     1025.13      973.97     44.46 o 
   5 -10   1      472.73      440.36     16.10 o 
   6 -10   1      272.86      266.47     26.95 o 
   7 -10   1      132.67      102.22     25.57 o 
   8 -10   1      110.20      112.21     28.78 o 
   9 -10   1       49.73       60.48     29.76 o 
 -10  -9   1       39.70       37.36     39.20 o 
  -9  -9   1       12.67       39.64     33.76 o 
  -8  -9   1      173.41      169.20     25.01 o 
  -7  -9   1      168.27      183.16     24.05 o 
  -6  -9   1     1682.35     1646.67     90.38 o 
  -5  -9   1      834.45      841.91     34.92 o 
  -4  -9   1      323.36      346.65     26.04 o 
  -3  -9   1     1472.11     1511.07     41.12 o 
  -2  -9   1      873.11      833.30     25.74 o 
  -1  -9   1      442.09      437.04     21.84 o 
   0  -9   1      297.11      260.80     20.73 o 
   1  -9   1      984.91      943.29     40.16 o 
   2  -9   1      368.99      377.14     19.45 o 
   3  -9   1       45.81       54.95     16.49 o 
   4  -9   1     2837.76     2882.21    165.25 o 
   5  -9   1      877.89      863.63     21.12 o 
   6  -9   1      304.25      253.72     15.93 o 
   7  -9   1      360.62      362.13     30.03 o 
   8  -9   1       36.77       64.77     25.13 o 
   9  -9   1       72.90       73.51     27.50 o 
 -10  -8   1       89.83      135.11     49.21 o 
  -9  -8   1       59.39       47.15     35.05 o 
  -8  -8   1      383.12      416.12     29.75 o 
  -7  -8   1     1193.38     1187.22     44.20 o 
  -6  -8   1      555.27      547.34     28.17 o 
  -5  -8   1     1474.35     1483.45     35.33 o 
  -4  -8   1      190.35      168.69     21.66 o 
  -3  -8   1      850.60      940.43     32.14 o 
  -2  -8   1     1311.88     1273.26     27.67 o 
  -1  -8   1       85.57       94.37     16.28 o 
   0  -8   1     1701.85     1799.98     33.63 o 
   1  -8   1      759.63      731.98     37.55 o 
   2  -8   1      274.89      247.41     31.09 o 
   3  -8   1       24.69       23.61     16.31 o 
   4  -8   1      218.50      210.46     12.51 o 
   5  -8   1      678.04      711.98     20.26 o 
   6  -8   1      661.35      692.82     22.04 o 
   7  -8   1      444.97      455.03     31.90 o 
   8  -8   1        2.31        3.32     22.86 o 
   9  -8   1        4.25       22.52     27.18 o 
  10  -8   1      122.92      115.09     35.13 o 
 -10  -7   1       46.35      102.49     47.77 o 
  -9  -7   1       33.63       23.68     36.92 o 
  -8  -7   1      426.13      411.83     30.17 o 
  -7  -7   1      399.14      415.14     28.66 o 
  -6  -7   1      401.63      408.93     15.50 o 
  -5  -7   1       47.37       58.41     14.09 o 
  -4  -7   1      234.33      221.10     21.37 o 
  -3  -7   1      191.71      193.81     19.56 o 
  -2  -7   1       77.64       54.42     14.76 o 
  -1  -7   1     2672.84     2722.70     34.78 o 
   0  -7   1     2951.48     2781.17     36.87 o 
   1  -7   1     2328.62     2426.91     31.46 o 
   2  -7   1      958.07      982.73     26.03 o 
   3  -7   1      453.41      453.76     22.50 o 
   4  -7   1      306.74      289.92     13.87 o 
   5  -7   1      859.46      863.48     22.24 o 
   6  -7   1      796.49      818.99     24.16 o 
   7  -7   1      142.74      131.46     16.98 o 
   8  -7   1       24.74       42.09     23.19 o 
   9  -7   1       65.37      106.66     30.13 o 
  10  -7   1       59.80       67.39     32.81 o 
 -10  -6   1      178.36      189.14     50.38 o 
  -9  -6   1        5.49       16.92     22.94 o 
  -8  -6   1       76.57       75.59     21.96 o 
  -7  -6   1     1040.48     1028.13     27.80 o 
  -6  -6   1      449.38      428.55     18.67 o 
  -5  -6   1      667.46      665.44     21.35 o 
  -4  -6   1      355.45      355.03     30.82 o 
  -3  -6   1     2078.98     2035.27     38.50 o 
  -2  -6   1     1035.59     1083.98     23.46 o 
  -1  -6   1     3368.11     3367.56     64.39 o 
   0  -6   1      824.31      842.34     22.56 o 
   1  -6   1     1733.25     1660.44     25.98 o 
   2  -6   1     1532.22     1577.10     30.03 o 
   3  -6   1      691.97      682.81     25.42 o 
   4  -6   1      400.61      406.11     15.69 o 
   5  -6   1      186.32      179.25     19.35 o 
   6  -6   1      538.60      499.02     21.21 o 
   7  -6   1      252.43      215.64     19.35 o 
   8  -6   1       50.93       47.21     23.13 o 
   9  -6   1      119.42      146.75     31.76 o 
  10  -6   1        1.40       17.53     30.64 o 
 -10  -5   1      111.74      112.68     47.96 o 
  -9  -5   1       55.75       47.25     23.58 o 
  -8  -5   1      473.38      409.39     44.87 o 
  -7  -5   1      139.08      147.36     19.88 o 
  -6  -5   1     1042.40     1027.72     28.80 o 
  -5  -5   1      381.97      364.34     18.59 o 
  -4  -5   1      451.11      454.76     12.60 o 
  -3  -5   1     1308.82     1269.09     29.16 o 
  -2  -5   1     4001.30     3913.89     34.89 o 
  -1  -5   1     2509.23     2521.89     28.38 o 
   0  -5   1      996.52      973.97     31.30 o 
   1  -5   1     1156.95     1163.64     21.75 o 
   2  -5   1      967.64      907.66     24.16 o 
   3  -5   1     1837.21     1933.13     36.60 o 
   4  -5   1      659.91      663.21     18.94 o 
   5  -5   1     1018.17      949.49     28.35 o 
   6  -5   1      986.88      977.77     28.16 o 
   7  -5   1      280.94      257.19     20.29 o 
   8  -5   1      120.90      133.70     18.36 o 
   9  -5   1       93.62      111.92     30.44 o 
  10  -5   1      114.04      123.37     32.57 o 
 -10  -4   1       58.97       92.56     46.37 o 
  -9  -4   1      179.60      192.08     38.50 o 
  -8  -4   1      249.10      263.54     34.66 o 
  -7  -4   1      459.06      479.11     44.48 o 
  -6  -4   1      496.96      501.52     22.34 o 
  -5  -4   1      101.04       94.08     13.37 o 
  -4  -4   1      408.16      388.41     15.85 o 
  -3  -4   1     3932.49     3934.26     46.63 o 
  -2  -4   1     1496.68     1582.64     21.39 o 
  -1  -4   1     6549.39     6758.29     37.90 o 
   0  -4   1      601.70      657.40     26.63 o 
   1  -4   1    10059.18    10080.21     53.07 o 
   2  -4   1     4829.12     4836.85     46.12 o 
   3  -4   1     2638.46     2617.83     40.56 o 
   4  -4   1      408.55      432.84     19.17 o 
   5  -4   1      576.25      567.42     23.91 o 
   6  -4   1      406.83      428.21     24.28 o 
   7  -4   1      109.51      103.75     19.49 o 
   8  -4   1       50.64       53.47     20.43 o 
   9  -4   1       45.17       33.87     40.42 o 
  10  -4   1       64.10       75.29     30.35 o 
 -10  -3   1       10.61        0.00     45.12 o 
  -9  -3   1        8.47       15.96     36.96 o 
  -8  -3   1      301.83      283.27     35.10 o 
  -7  -3   1      169.38      164.79     19.46 o 
  -6  -3   1     1232.26     1200.00     32.82 o 
  -5  -3   1      128.32      133.39     14.39 o 
  -4  -3   1      794.95      767.00     25.14 o 
  -3  -3   1     2707.31     2686.42     35.01 o 
  -2  -3   1      286.41      294.90     13.06 o 
  -1  -3   1     5646.69     5423.59     53.62 o 
   0  -3   1     5898.93     5826.73     53.77 o 
   1  -3   1     2105.36     2065.77     25.11 o 
   2  -3   1     8215.32     8209.77     57.86 o 
   3  -3   1     4289.37     4443.88     49.59 o 
   4  -3   1      260.43      259.46     17.87 o 
   5  -3   1     1616.87     1536.08     35.77 o 
   6  -3   1      532.34      517.73     26.37 o 
   7  -3   1      379.13      409.71     27.55 o 
   8  -3   1      415.64      404.25     42.00 o 
   9  -3   1      260.19      313.62     48.25 o 
  10  -3   1        4.09        0.00     42.62 o 
 -10  -2   1       25.87       52.92     41.67 o 
  -9  -2   1      500.35      546.09     33.50 o 
  -8  -2   1       95.86       91.52     21.97 o 
  -7  -2   1      386.33      370.80     25.63 o 
  -6  -2   1     1046.63     1124.22     32.92 o 
  -5  -2   1      125.05       96.35     14.01 o 
  -4  -2   1       52.88       58.12     13.28 o 
  -3  -2   1     1014.61     1039.82     67.59 o 
  -1  -2   1      745.32      740.37     19.75 o 
   0  -2   1     2057.38     2061.49     29.79 o 
   1  -2   1     1853.81     1781.46     38.43 o 
   2  -2   1    15574.03    15459.99    110.14 o 
   3  -2   1     3319.23     3273.80     40.00 o 
   4  -2   1     1075.08     1049.28     27.76 o 
   5  -2   1      643.83      628.70     27.20 o 
   6  -2   1      565.25      501.10     26.03 o 
   7  -2   1       61.33       63.44     19.73 o 
   8  -2   1       72.68       68.30     20.97 o 
   9  -2   1        6.25       20.10     22.54 o 
  10  -2   1       66.49       87.16     46.37 o 
 -10  -1   1       18.60       26.26     36.33 o 
  -9  -1   1      126.53      126.86     23.65 o 
  -8  -1   1        1.35       18.02     20.50 o 
  -7  -1   1      117.68      103.11     20.92 o 
  -6  -1   1      107.05      107.91     17.95 o 
  -5  -1   1      295.76      296.74     19.84 o 
  -4  -1   1      545.45      567.07     21.22 o 
  -3  -1   1     2592.26     2514.56     39.33 o 
  -2  -1   1      619.29      607.79     19.56 o 
  -1  -1   1      548.36      539.13     14.67 o 
   0  -1   1      486.98      493.27     13.79 o 
   1  -1   1      817.60      860.26     23.46 o 
   2  -1   1     4999.50     4903.18     64.65 o 
   3  -1   1     5521.82     5491.65     55.94 o 
   4  -1   1     3097.09     3102.43     53.23 o 
   5  -1   1      222.23      246.36     20.96 o 
   6  -1   1      429.30      424.94     25.68 o 
   7  -1   1      195.70      197.20     25.36 o 
   8  -1   1       64.85       69.74     23.40 o 
   9  -1   1       51.41       64.05     25.10 o 
  10  -1   1        6.40        8.02     46.01 o 
 -10   0   1        5.70       20.09     25.30 o 
  -9   0   1      290.83      289.89     53.55 o 
  -8   0   1       50.88       79.90     23.21 o 
  -7   0   1       29.28       30.95     19.88 o 
  -6   0   1      128.22      138.19     18.46 o 
  -5   0   1      185.29      159.26     17.26 o 
  -4   0   1     5011.00     4614.38     68.95 o 
  -3   0   1     1166.38     1184.47     25.07 o 
  -2   0   1     1264.97     1300.17     28.39 o 
   1   0   1      595.44      656.70     21.81 o 
   2   0   1     2666.05     2750.86     46.85 o 
   3   0   1     5080.34     5213.81     77.84 o 
   4   0   1     4188.72     4168.64     53.78 o 
   5   0   1        0.34       12.26     18.26 o 
   6   0   1       15.18       21.02     17.72 o 
   7   0   1        0.13       12.36     20.95 o 
   8   0   1        0.97       11.11     20.65 o 
   9   0   1       21.21       35.04     25.01 o 
  10   0   1      121.77      215.53     32.49 o 
 -10   1   1       17.74       11.72     25.37 o 
  -9   1   1      126.20      149.58     25.85 o 
  -8   1   1        1.28        0.00     22.54 o 
  -7   1   1      118.39      134.34     23.12 o 
  -6   1   1      111.09      107.62     19.12 o 
  -5   1   1      295.05      310.00     20.93 o 
  -4   1   1      539.48      547.09     21.60 o 
  -3   1   1     2566.98     2454.12     34.47 o 
  -2   1   1      627.88      600.79     17.16 o 
   2   1   1     5041.64     5088.54     45.79 o 
   3   1   1     5524.36     5467.48     54.73 o 
   4   1   1     3095.27     3082.87     47.89 o 
   5   1   1      220.27      222.39     21.78 o 
   6   1   1      432.55      454.47     26.40 o 
   7   1   1      198.82      182.46     24.54 o 
   8   1   1       59.68       51.22     24.39 o 
   9   1   1       50.60       53.24     26.10 o 
  10   1   1        6.75       25.38     26.20 o 
 -10   2   1       26.81       24.55     26.48 o 
  -9   2   1      500.59      537.32     36.06 o 
  -8   2   1       95.32       91.27     23.59 o 
  -7   2   1      386.45      354.53     27.49 o 
  -6   2   1     1047.05     1042.64     46.63 o 
  -5   2   1      127.60       79.29     16.23 o 
  -4   2   1       53.05       63.97     16.99 o 
  -3   2   1     1033.09     1032.63     24.94 o 
  -2   2   1     5388.77     5388.27     41.47 o 
  -1   2   1      734.70      749.71     20.82 o 
   1   2   1     1845.37     1774.98     33.47 o 
   2   2   1    15506.04    15244.59     79.16 o 
   3   2   1     3300.71     3256.91     43.87 o 
   4   2   1     1091.11     1078.94     31.02 o 
   5   2   1      662.17      656.85     28.20 o 
   6   2   1      570.49      569.86     29.68 o 
   7   2   1       62.05       55.88     20.11 o 
   8   2   1       74.92       59.20     23.83 o 
   9   2   1        6.75       20.81     27.86 o 
  10   2   1       65.87       79.32     31.12 o 
 -10   3   1       10.08        8.07     25.93 o 
  -9   3   1        8.09       17.39     25.01 o 
  -8   3   1      298.35      239.58     27.51 o 
  -7   3   1      171.12      151.62     23.35 o 
  -6   3   1     1236.90     1225.71     38.14 o 
  -5   3   1      133.74      119.38     17.27 o 
  -4   3   1      784.98      718.31     25.72 o 
  -3   3   1     2679.67     2568.07     36.89 o 
  -2   3   1      284.63      285.30     15.06 o 
  -1   3   1     5673.24     5445.07     55.35 o 
   1   3   1     2105.42     2050.68     38.17 o 
   2   3   1     8261.84     8244.95     86.17 o 
   3   3   1     4295.27     4403.19     51.43 o 
   4   3   1      251.62      289.06     28.87 o 
   5   3   1     1606.95     1635.73     41.04 o 
   6   3   1      527.60      523.59     30.71 o 
   7   3   1      378.19      345.26     28.73 o 
   8   3   1      413.88      383.12     30.98 o 
   9   3   1      262.71      247.04     32.11 o 
  10   3   1        3.49        0.00     27.64 o 
 -10   4   1       58.84       90.66     30.50 o 
  -9   4   1      181.97      170.93     31.22 o 
  -8   4   1      248.53      259.71     29.32 o 
  -7   4   1      457.65      440.81     29.43 o 
  -6   4   1      502.59      517.42     29.23 o 
  -5   4   1      105.32      115.60     18.60 o 
  -4   4   1      406.05      388.46     20.94 o 
  -3   4   1     3956.46     3996.20     44.80 o 
  -2   4   1     1489.99     1565.85     25.03 o 
  -1   4   1     6501.23     6608.29     66.82 o 
   0   4   1      611.37      638.90     21.44 o 
   1   4   1    10092.51     9979.29     85.61 o 
   2   4   1     4811.97     4800.32     70.13 o 
   3   4   1     2641.86     2560.69     59.91 o 
   4   4   1      416.01      475.27     24.28 o 
   5   4   1      580.79      557.05     27.41 o 
   6   4   1      415.54      442.58     29.30 o 
   7   4   1      108.79       82.41     22.19 o 
   8   4   1       52.27       51.28     24.42 o 
   9   4   1       44.78       58.73     25.21 o 
  10   4   1       63.01       77.49     31.91 o 
 -10   5   1      113.03      166.92     32.00 o 
  -9   5   1       54.53       63.43     27.25 o 
  -8   5   1      469.81      498.49     57.68 o 
  -7   5   1      141.02      173.53     25.37 o 
  -6   5   1     1042.28     1026.75     36.43 o 
  -5   5   1      389.31      410.26     28.37 o 
  -4   5   1      444.88      431.33     22.72 o 
  -3   5   1     1287.63     1247.82     27.50 o 
  -2   5   1     4007.74     3885.60     37.12 o 
  -1   5   1     2528.69     2560.57     24.83 o 
   0   5   1      966.89      977.68     27.47 o 
   1   5   1     1156.84     1137.43     36.22 o 
   2   5   1      965.63      911.59     36.55 o 
   3   5   1     1840.32     1873.79     53.77 o 
   4   5   1      655.82      603.49     25.93 o 
   5   5   1     1014.75      927.69     33.87 o 
   6   5   1      990.51     1020.18     39.28 o 
   7   5   1      280.91      268.31     29.15 o 
   8   5   1      122.16      127.68     26.00 o 
   9   5   1       92.96      124.67     31.05 o 
  10   5   1      114.06      131.58     30.70 o 
 -10   6   1      176.01      209.10     32.93 o 
  -9   6   1        5.51        5.79     27.18 o 
  -8   6   1       77.28       86.85     28.91 o 
  -7   6   1     1046.78     1048.24     40.23 o 
  -6   6   1      453.56      435.58     27.66 o 
  -5   6   1      661.97      679.20     28.81 o 
  -4   6   1      353.87      348.93     21.84 o 
  -3   6   1     2088.96     1993.50     34.27 o 
  -2   6   1     1036.51     1058.45     25.10 o 
  -1   6   1     3355.69     3425.38     30.82 o 
   0   6   1      836.76      883.24     28.68 o 
   1   6   1     1730.15     1682.48     43.87 o 
   2   6   1     1540.43     1559.91     44.28 o 
   3   6   1      686.90      640.45     36.78 o 
   4   6   1      405.08      410.71     36.08 o 
   5   6   1      184.27      168.62     32.14 o 
   6   6   1      547.89      481.35     31.28 o 
   7   6   1      258.14      264.61     30.34 o 
   8   6   1       48.52       45.28     25.69 o 
   9   6   1      118.23      151.82     31.29 o 
  10   6   1        1.33       19.12     40.01 o 
 -10   7   1       46.91       48.41     29.21 o 
  -9   7   1       32.41       29.88     28.42 o 
  -8   7   1      428.27      462.06     33.68 o 
  -7   7   1      403.77      375.73     29.75 o 
  -6   7   1      396.22      404.14     39.22 o 
  -5   7   1       46.88       32.14     18.23 o 
  -4   7   1      236.18      218.94     18.20 o 
  -3   7   1      199.79      204.61     17.01 o 
  -2   7   1       82.43       74.25     20.78 o 
  -1   7   1     2667.01     2701.63     29.54 o 
   0   7   1     2929.15     2797.85     46.85 o 
   1   7   1     2322.36     2484.01     50.93 o 
   2   7   1      939.53     1006.73     40.93 o 
   3   7   1      456.57      484.30     35.12 o 
   4   7   1      302.19      276.22     29.49 o 
   5   7   1      854.46      821.31     49.43 o 
   6   7   1      800.81      759.49     52.48 o 
   7   7   1      144.89      117.53     36.30 o 
   8   7   1       24.66       35.45     34.20 o 
   9   7   1       64.49       88.00     43.51 o 
  10   7   1       60.39       30.52     46.67 o 
 -10   8   1       91.77      100.57     31.21 o 
  -9   8   1       61.69       74.67     29.10 o 
  -8   8   1      383.05      445.28     34.59 o 
  -7   8   1     1194.66     1228.36     44.79 o 
  -6   8   1      553.97      542.81     50.24 o 
  -5   8   1     1476.46     1434.32     38.43 o 
  -4   8   1      190.86      184.88     18.88 o 
  -3   8   1      868.84      942.04     40.64 o 
  -2   8   1     1308.21     1271.51     16.69 o 
  -1   8   1       93.51      106.25     11.81 o 
   0   8   1     1683.34     1818.68     29.07 o 
   1   8   1      775.43      813.33     34.53 o 
   2   8   1      276.99      253.20     23.72 o 
   3   8   1       23.99       50.20     25.85 o 
   4   8   1      220.42      237.06     33.98 o 
   5   8   1      675.40      682.30     44.57 o 
   6   8   1      668.98      672.15     52.00 o 
   7   8   1      448.48      473.52     45.49 o 
   8   8   1        2.72       20.34     33.10 o 
   9   8   1        3.96       32.22     38.69 o 
  10   8   1      123.54       70.13     44.09 o 
 -10   9   1       38.79       90.06     31.18 o 
  -9   9   1       12.61       26.10     25.69 o 
  -8   9   1      172.95      179.67     28.15 o 
  -7   9   1      171.37      153.57     25.82 o 
  -6   9   1     1676.31     1688.12     81.38 o 
  -5   9   1      831.13      790.22     31.96 o 
  -4   9   1      311.47      358.38     31.30 o 
  -3   9   1     1455.87     1498.64     53.55 o 
  -2   9   1      875.47      819.01     16.71 o 
  -1   9   1      445.14      443.94     22.93 o 
   0   9   1      307.46      273.50     16.38 o 
   1   9   1      976.74      934.73     37.18 o 
   2   9   1      378.14      386.18     31.26 o 
   3   9   1       47.55       35.60     26.18 o 
   4   9   1     2869.66     2779.13     75.87 o 
   5   9   1      870.00      804.36     49.43 o 
   6   9   1      304.31      278.58     42.11 o 
   7   9   1      357.35      369.52     43.65 o 
   8   9   1       39.36       66.34     39.31 o 
   9   9   1       73.75       94.15     46.23 o 
 -10  10   1       34.15       53.07     43.62 o 
  -9  10   1       29.66       43.72     27.85 o 
  -8  10   1      440.10      545.79     37.57 o 
  -7  10   1       91.36       93.44     25.18 o 
  -6  10   1       75.51       60.35     22.68 o 
  -5  10   1     1709.60     1825.62     67.63 o 
  -4  10   1      278.86      307.30     35.75 o 
  -3  10   1     1798.79     1819.40     59.28 o 
  -2  10   1     4891.77     5219.30     40.78 o 
  -1  10   1      176.85      210.72     14.90 o 
   0  10   1      571.95      625.50     27.29 o 
   1  10   1       72.67       95.40     25.30 o 
   2  10   1      576.25      606.43     37.62 o 
   3  10   1      436.71      454.11     36.04 o 
   4  10   1     1010.07      993.79     52.37 o 
   5  10   1      475.07      373.64     42.59 o 
   6  10   1      276.06      313.62     44.79 o 
   7  10   1      130.65      116.84     37.84 o 
   8  10   1      111.71      113.45     42.48 o 
   9  10   1       49.04       31.74     35.60 o 
 -10  11   1       31.90       34.35     47.22 o 
  -9  11   1       62.72       63.14     45.16 o 
  -8  11   1       16.71       21.48     31.48 o 
  -7  11   1       16.40       48.10     35.56 o 
  -6  11   1      355.77      379.82     40.05 o 
  -5  11   1     1055.39      953.67     54.76 o 
  -4  11   1      395.49      381.77     38.95 o 
  -3  11   1     1296.14     1355.03     52.44 o 
  -2  11   1      959.27      928.88     22.45 o 
  -1  11   1     3457.52     3660.53     59.65 o 
   0  11   1      585.24      652.88     22.52 o 
   1  11   1      241.05      259.12     26.52 o 
   2  11   1     1385.28     1356.47     51.45 o 
   3  11   1      334.95      335.32     31.63 o 
   4  11   1      931.23      913.36     49.90 o 
   5  11   1      182.73      206.83     38.72 o 
   6  11   1       13.77       10.66     36.78 o 
   7  11   1      499.55      520.78     53.62 o 
   8  11   1      198.19      208.26     41.70 o 
   9  11   1       20.96       16.73     42.81 o 
  -9  12   1      115.84      105.88     39.75 o 
  -8  12   1       20.39       28.24     40.45 o 
  -7  12   1       20.94       33.76     37.33 o 
  -6  12   1      200.75      175.09     41.00 o 
  -5  12   1      460.52      414.90     45.75 o 
  -4  12   1       76.69       69.87     26.77 o 
  -3  12   1     1014.12      952.05     49.17 o 
  -2  12   1       48.85       53.90     11.51 o 
  -1  12   1      114.89      112.11     15.01 o 
   0  12   1      261.02      223.57     17.37 o 
   1  12   1      250.67      218.89     28.21 o 
   2  12   1      433.96      434.65     36.41 o 
   3  12   1      137.05      112.02     29.94 o 
   4  12   1      660.63      525.74     46.01 o 
   5  12   1      460.36      424.94     42.66 o 
   6  12   1       34.35       30.71     37.11 o 
   7  12   1        0.81       26.40     38.47 o 
   8  12   1       53.13       63.47     39.42 o 
   9  12   1       59.69       63.29     43.87 o 
  -9  13   1       89.66       60.94     47.07 o 
  -8  13   1       77.97      107.57     37.07 o 
  -7  13   1       26.77       33.98     31.81 o 
  -6  13   1      653.81      651.85     55.46 o 
  -5  13   1      807.97      826.75     54.98 o 
  -4  13   1      675.50      700.65     46.85 o 
  -3  13   1      281.39      255.81     35.27 o 
  -2  13   1     1929.19     1906.71     31.89 o 
  -1  13   1      145.36      143.83     15.73 o 
   0  13   1      170.31      158.58     25.19 o 
   1  13   1      171.01      183.22     28.24 o 
   2  13   1     1543.14     1484.82     56.89 o 
   3  13   1       52.70       65.68     29.38 o 
   4  13   1       27.68       12.50     23.57 o 
   5  13   1       83.70       88.85     34.94 o 
   6  13   1       85.56      105.47     38.91 o 
   7  13   1      255.11      221.28     47.66 o 
   8  13   1      121.39      103.82     45.38 o 
   9  13   1      133.42      167.66     44.79 o 
  -9  14   1        8.91       15.96     38.72 o 
  -8  14   1       78.26       53.36     43.47 o 
  -7  14   1       68.76       70.61     41.89 o 
  -6  14   1       96.64       76.86     31.74 o 
  -5  14   1      559.47      558.99     45.75 o 
  -4  14   1      226.82      199.43     37.18 o 
  -3  14   1       74.19       85.47     30.74 o 
  -2  14   1      669.27      652.17     21.97 o 
  -1  14   1      151.18      139.10     16.30 o 
   0  14   1      252.06      274.69     19.60 o 
   1  14   1      755.71      751.91     41.52 o 
   2  14   1       50.46       71.05     28.54 o 
   3  14   1      338.91      335.58     34.20 o 
   4  14   1      373.02      368.31     44.46 o 
   5  14   1     1277.51     1288.69     69.58 o 
   6  14   1       67.34       55.05     34.27 o 
   7  14   1       37.99       60.39     41.59 o 
   8  14   1      121.60      150.19     50.53 o 
   9  14   1       49.41       69.95     46.04 o 
  -9  15   1       22.35       17.47     46.26 o 
  -8  15   1       88.40       57.26     40.27 o 
  -7  15   1       76.43       57.77     39.42 o 
  -6  15   1      607.82      516.55     53.47 o 
  -5  15   1      501.87      447.78     47.18 o 
  -4  15   1      742.54      654.20     52.11 o 
  -3  15   1       10.13       20.70     28.10 o 
  -2  15   1      343.38      338.00     20.15 o 
  -1  15   1      702.86      678.27     25.83 o 
   0  15   1      661.26      645.80     25.78 o 
   1  15   1      212.63      245.92     31.33 o 
   2  15   1      426.92      414.68     37.62 o 
   3  15   1      138.62      142.54     34.31 o 
   4  15   1     1070.97     1031.59     58.25 o 
   5  15   1      385.03      360.66     47.88 o 
   6  15   1       47.38       62.19     31.15 o 
   7  15   1       22.30       53.47     42.33 o 
   8  15   1        6.90        3.86     45.49 o 
  -9  16   1       12.25       18.65     40.78 o 
  -8  16   1        2.60        0.00     39.79 o 
  -7  16   1      100.12       93.67     35.71 o 
  -6  16   1      101.25       88.52     40.71 o 
  -5  16   1      715.98      626.80     55.49 o 
  -4  16   1       94.52       92.42     36.81 o 
  -3  16   1        3.19        5.30     27.77 o 
  -2  16   1       36.67       19.24     14.01 o 
  -1  16   1      582.36      540.99     25.52 o 
   0  16   1      297.30      304.67     21.90 o 
   1  16   1       79.67       67.34     28.35 o 
   2  16   1      198.88      178.36     31.81 o 
   3  16   1       88.14       78.55     33.21 o 
   4  16   1       97.32      120.77     39.50 o 
   5  16   1      281.27      263.87     39.28 o 
   6  16   1       95.67       80.21     37.33 o 
   7  16   1       53.79      121.84     47.29 o 
   8  16   1      149.22      128.05     50.16 o 
  -8  17   1       21.22        3.42     46.23 o 
  -7  17   1      113.39      107.61     44.20 o 
  -6  17   1       55.15       69.40     41.48 o 
  -5  17   1       47.87       19.01     38.69 o 
  -4  17   1      814.56      841.39     59.25 o 
  -3  17   1       18.06       15.96     30.30 o 
  -2  17   1       18.06       37.52     15.26 o 
  -1  17   1      407.81      416.05     29.73 o 
   0  17   1     1157.07     1136.12     34.35 o 
   1  17   1      514.19      477.13     39.72 o 
   2  17   1     1076.61     1042.88     57.11 o 
   3  17   1      508.21      450.43     44.61 o 
   4  17   1      487.50      395.45     46.41 o 
   5  17   1      665.06      643.10     56.52 o 
   6  17   1      146.47      142.65     43.43 o 
   7  17   1       72.45       37.73     43.76 o 
   8  17   1      104.20      132.21     47.70 o 
  -8  18   1       62.91       96.79     46.59 o 
  -7  18   1       44.88       30.74     45.09 o 
  -6  18   1      140.52      104.66     41.08 o 
  -5  18   1        0.17        2.65     38.95 o 
  -4  18   1       90.24       71.82     38.14 o 
  -3  18   1      441.74      408.50     43.51 o 
  -2  18   1       59.57       54.65     16.40 o 
  -1  18   1      987.59     1027.58     33.86 o 
   0  18   1      200.30      221.23     22.31 o 
   1  18   1      298.28      315.61     37.81 o 
   2  18   1      885.05      877.06     54.69 o 
   3  18   1      979.51      938.18     59.80 o 
   4  18   1       72.46       94.88     37.44 o 
   5  18   1       22.95       39.75     40.12 o 
   6  18   1      116.58      121.84     46.23 o 
   7  18   1       44.27       46.67     45.09 o 
   8  18   1      104.70      175.68     51.56 o 
  -8  19   1       64.72      115.84     43.10 o 
  -7  19   1       71.31       75.83     46.74 o 
  -6  19   1       85.95       91.35     40.31 o 
  -5  19   1       60.95       62.96     41.37 o 
  -4  19   1      497.97      493.97     51.78 o 
  -3  19   1      660.51      673.07     51.93 o 
  -2  19   1     1197.20     1158.95     59.54 o 
  -1  19   1      290.27      288.29     24.18 o 
   0  19   1     1327.05     1268.97     39.03 o 
   1  19   1       82.93       95.03     32.58 o 
   2  19   1      348.20      310.02     39.46 o 
   3  19   1      488.48      439.43     44.72 o 
   4  19   1      221.82      172.88     42.22 o 
   5  19   1      286.14      238.16     42.95 o 
   6  19   1      182.33      138.86     46.93 o 
   7  19   1      119.78      120.96     46.19 o 
  -7  20   1       25.80        6.29     44.46 o 
  -6  20   1       26.44       31.99     35.71 o 
  -5  20   1        0.17        0.00     40.38 o 
  -4  20   1       77.42      114.89     40.05 o 
  -3  20   1      133.87      127.43     37.25 o 
  -2  20   1        6.01       12.50     29.94 o 
  -1  20   1      579.96      607.55     30.43 o 
   0  20   1      252.27      242.87     34.50 o 
   1  20   1     2709.56     2738.64     82.86 o 
   2  20   1     1292.64     1399.13     66.97 o 
   3  20   1      151.21      112.02     40.09 o 
   4  20   1      100.68       92.82     33.50 o 
   5  20   1       16.29       21.66     39.13 o 
   6  20   1       21.33       40.31     39.20 o 
   7  20   1       43.06       74.62     43.36 o 
  -7  21   1       15.13       20.37     41.19 o 
  -6  21   1       75.08       71.09     36.78 o 
  -5  21   1       41.10       35.53     41.41 o 
  -4  21   1       93.08       53.29     39.39 o 
  -3  21   1      279.18      250.18     43.62 o 
  -2  21   1     1720.88     1805.50     75.21 o 
  -1  21   1      958.80     1019.51     36.76 o 
   0  21   1       37.76       23.35     28.28 o 
   1  21   1      282.76      348.63     40.78 o 
   2  21   1      368.40      319.51     45.64 o 
   3  21   1      104.96      120.22     35.01 o 
   4  21   1       62.42       81.68     40.53 o 
   5  21   1        1.82       34.86     41.89 o 
   6  21   1       18.75        7.80     36.96 o 
  -6  22   1        9.93        2.83     37.81 o 
  -5  22   1       20.81       40.23     43.98 o 
  -4  22   1      160.43      130.33     44.54 o 
  -3  22   1      103.75      119.08     42.14 o 
  -2  22   1       15.67       24.93     33.25 o 
  -1  22   1      161.45      114.11     35.16 o 
   0  22   1      239.15      251.69     36.92 o 
   1  22   1      735.56      751.40     53.32 o 
   2  22   1      145.00      133.02     36.37 o 
   3  22   1       43.05       17.84     39.31 o 
   4  22   1       37.72        4.78     34.46 o 
   5  22   1       14.69       49.02     39.24 o 
   6  22   1        2.28       25.41     45.01 o 
  -6  23   1       92.26      114.70     42.95 o 
  -5  23   1        7.02       16.33     43.47 o 
  -4  23   1        0.73        0.00     39.72 o 
  -3  23   1      166.89      185.64     44.76 o 
  -2  23   1      165.70      148.28     40.20 o 
  -1  23   1       22.41       42.29     34.68 o 
   0  23   1       78.85       67.89     31.15 o 
   1  23   1       12.39       23.76     32.55 o 
   2  23   1        4.30       16.92     36.41 o 
   3  23   1       20.53       37.44     36.11 o 
   4  23   1       89.56       36.67     41.70 o 
   5  23   1       35.48       49.98     42.07 o 
  -5  24   1       28.49       19.82     43.14 o 
  -4  24   1        7.83        8.38     40.67 o 
  -3  24   1      182.06      247.76     48.73 o 
  -2  24   1       26.51       30.78     38.98 o 
  -1  24   1      126.08      127.24     38.91 o 
   0  24   1       51.47       37.25     31.66 o 
   1  24   1       17.74       32.29     33.61 o 
   2  24   1       43.77       42.70     38.28 o 
   3  24   1       40.34       31.63     41.63 o 
   4  24   1       73.53       83.11     42.81 o 
   5  24   1       71.41       65.90     47.33 o 
  -5  25   1      138.20      192.89     52.96 o 
  -4  25   1       49.71       14.16     38.50 o 
  -3  25   1       28.55       46.01     39.53 o 
  -2  25   1      101.67      191.05     44.20 o 
   1  25   1        9.06       26.74     34.39 o 
   2  25   1       70.35       53.73     37.55 o 
   3  25   1       39.17       63.00     42.07 o 
   4  25   1       51.15       63.11     41.37 o 
  -4  26   1       11.13        0.00     39.02 o 
  -3  26   1       58.49       67.52     41.30 o 
  -2  26   1       11.75       26.55     38.50 o 
   1  26   1      202.99      204.80     43.03 o 
   2  26   1      189.38      181.75     46.56 o 
   3  26   1      311.52      353.16     55.79 o 
  -3  27   1      132.69      180.31     51.38 o 
  -2  27   1       60.97       49.46     40.49 o 
   2  27   1        3.41        9.97     40.23 o 
  -2 -27   2       45.74       51.85     49.02 o 
  -1 -27   2       31.19       16.70     42.77 o 
   0 -27   2       83.39      108.08     46.23 o 
   1 -27   2      126.36      170.12     48.58 o 
  -3 -26   2       41.11       37.92     46.89 o 
  -2 -26   2       20.05       47.89     31.36 o 
  -1 -26   2      170.68      218.74     50.20 o 
   0 -26   2      321.30      402.84     60.61 o 
   1 -26   2       33.25       83.77     47.59 o 
   2 -26   2       23.89       16.51     45.79 o 
   3 -26   2       32.28       38.06     51.49 o 
  -3 -25   2       10.27        4.34     40.16 o 
  -2 -25   2       46.88       51.90     31.77 o 
  -1 -25   2      166.58      216.20     52.85 o 
   0 -25   2       89.20       67.30     46.63 o 
   1 -25   2       16.47       14.38     39.94 o 
   2 -25   2      100.53       78.00     43.58 o 
   3 -25   2       13.41       51.08     49.43 o 
   4 -25   2        5.67        0.00     49.50 o 
  -3 -24   2       35.31       17.07     29.37 o 
  -2 -24   2       30.40       34.37     29.03 o 
  -1 -24   2       51.57       40.05     46.56 o 
   0 -24   2       77.96       79.33     39.28 o 
   1 -24   2      188.68      213.59     52.15 o 
   2 -24   2       43.28       63.33     44.94 o 
   3 -24   2        7.23       19.53     47.73 o 
   4 -24   2       95.67       90.95     49.02 o 
  -6 -23   2       47.62       58.00     39.75 o 
  -3 -23   2        3.25       26.94     27.72 o 
  -2 -23   2       11.70       41.44     28.03 o 
  -1 -23   2      207.82      231.50     51.01 o 
   0 -23   2       17.23       22.65     43.54 o 
   1 -23   2       57.03       40.01     38.14 o 
   2 -23   2       57.42       64.76     45.53 o 
   3 -23   2       47.20       82.60     45.79 o 
   4 -23   2        1.93       15.26     42.18 o 
   5 -23   2       21.82       20.78     44.98 o 
  -6 -22   2       60.07       61.67     42.07 o 
  -3 -22   2       37.84       44.50     26.42 o 
  -2 -22   2       94.05      103.84     28.98 o 
  -1 -22   2       18.04       34.57     41.63 o 
   0 -22   2      172.51      172.92     41.78 o 
   1 -22   2      196.58      162.59     44.42 o 
   2 -22   2      195.19      187.89     46.04 o 
   3 -22   2      183.40      164.90     49.17 o 
   4 -22   2       36.42       45.49     42.37 o 
   5 -22   2      164.78      178.84     49.28 o 
   6 -22   2       33.50       73.22     49.54 o 
  -7 -21   2      107.86      157.80     48.91 o 
  -4 -21   2       21.45       17.06     32.51 o 
  -3 -21   2       54.06       55.93     25.44 o 
  -2 -21   2      121.88       98.11     27.57 o 
  -1 -21   2        4.90        2.28     25.13 o 
   0 -21   2        3.41        3.24     39.75 o 
   1 -21   2      455.16      527.14     56.16 o 
   2 -21   2       29.14       60.79     39.79 o 
   3 -21   2       67.61      108.41     45.01 o 
   4 -21   2       58.06       41.23     43.62 o 
   5 -21   2        7.79       43.10     45.68 o 
   6 -21   2        8.31       15.89     45.45 o 
  -7 -20   2      111.83      159.97     44.02 o 
  -4 -20   2       22.48        8.83     31.59 o 
  -3 -20   2      228.52      206.48     29.13 o 
  -2 -20   2       41.96       43.13     25.29 o 
  -1 -20   2      302.78      284.04     29.54 o 
   0 -20   2      302.52      261.92     47.48 o 
   1 -20   2     1340.69     1402.00     71.75 o 
   2 -20   2      822.33      812.26     59.54 o 
   3 -20   2       26.09       98.08     43.43 o 
   4 -20   2        1.81       13.86     41.52 o 
   5 -20   2      188.23      236.37     30.66 o 
   6 -20   2       31.14       22.55     27.60 o 
  -8 -19   2        7.20        0.00     39.98 o 
  -7 -19   2       91.22      128.94     38.80 o 
  -4 -19   2        6.08        7.50     28.65 o 
  -3 -19   2      104.42       86.02     23.43 o 
  -2 -19   2       40.43       34.76     23.97 o 
  -1 -19   2      469.54      479.57     34.14 o 
   0 -19   2       88.72      108.34     40.45 o 
   1 -19   2      293.28      277.36     43.10 o 
   2 -19   2      465.67      422.04     49.90 o 
   3 -19   2      191.18      202.04     24.26 o 
   4 -19   2      685.55      639.48     35.12 o 
   5 -19   2       93.60      124.83     27.60 o 
   6 -19   2       60.41       74.82     28.79 o 
   7 -19   2      165.10      202.52     35.79 o 
  -8 -18   2        1.94        0.00     39.39 o 
  -7 -18   2       20.84        1.03     35.78 o 
  -4 -18   2        8.05       13.89     23.29 o 
  -3 -18   2       73.53       85.72     24.87 o 
  -2 -18   2       57.63       50.78     21.97 o 
  -1 -18   2      310.06      244.52     28.46 o 
   0 -18   2      576.69      614.85     52.59 o 
   1 -18   2     1506.93     1549.40     36.37 o 
   2 -18   2      607.89      607.86     29.04 o 
   3 -18   2     1250.74     1346.43     42.09 o 
   4 -18   2      204.35      148.91     25.61 o 
   5 -18   2       95.78       81.53     27.18 o 
   6 -18   2       17.39       29.98     26.39 o 
   7 -18   2       92.07      130.17     32.55 o 
  -8 -17   2        3.20       36.15     36.67 o 
  -7 -17   2       61.21       61.27     35.71 o 
  -5 -17   2       47.00       60.46     29.68 o 
  -4 -17   2       92.52       87.66     24.06 o 
  -3 -17   2     1244.86     1232.21     40.69 o 
  -2 -17   2      154.38      133.18     23.69 o 
  -1 -17   2       86.68       80.87     24.04 o 
   0 -17   2      362.62      368.64     18.20 o 
   1 -17   2      992.10      998.66     29.62 o 
   2 -17   2       18.88       24.17     17.63 o 
   3 -17   2       79.71      108.33     22.09 o 
   4 -17   2      393.08      420.34     30.87 o 
   5 -17   2       66.79       71.34     24.14 o 
   6 -17   2      317.30      334.30     32.94 o 
   7 -17   2      161.63      159.52     33.08 o 
  -9 -16   2       51.79      112.79     46.93 o 
  -8 -16   2      165.78      137.25     39.90 o 
  -7 -16   2        1.89        9.56     31.74 o 
  -5 -16   2       87.72       89.99     27.73 o 
  -4 -16   2       73.70       88.11     23.52 o 
  -3 -16   2        6.32       12.12     20.35 o 
  -2 -16   2      246.34      228.70     25.38 o 
  -1 -16   2      413.50      395.13     27.27 o 
   0 -16   2     1128.08     1134.19     25.55 o 
   1 -16   2      224.36      174.72     17.42 o 
   2 -16   2      227.01      239.02     23.59 o 
   3 -16   2     1300.10     1318.06     40.33 o 
   4 -16   2      601.07      588.53     32.64 o 
   5 -16   2       24.81       19.81     23.28 o 
   6 -16   2       73.62       77.54     26.71 o 
   7 -16   2       96.66      114.60     31.87 o 
   8 -16   2       40.35       37.90     32.09 o 
  -9 -15   2       98.73      113.05     42.26 o 
  -8 -15   2        8.66       17.28     38.54 o 
  -7 -15   2      147.90      220.65     41.19 o 
  -5 -15   2       33.84       31.85     24.57 o 
  -4 -15   2      198.10      202.25     23.14 o 
  -3 -15   2      100.22      115.50     20.67 o 
  -2 -15   2      132.53      108.42     21.69 o 
  -1 -15   2      641.24      663.20     40.21 o 
   0 -15   2      240.72      265.18     51.06 o 
   1 -15   2      434.43      463.57     35.56 o 
   2 -15   2      545.41      533.70     25.92 o 
   3 -15   2      326.52      318.08     24.51 o 
   4 -15   2      610.35      617.39     32.46 o 
   5 -15   2      349.57      356.02     30.76 o 
   6 -15   2      111.79      138.87     27.95 o 
   7 -15   2      153.79      183.59     31.50 o 
   8 -15   2      112.64      165.57     32.75 o 
  -9 -14   2      106.57      110.40     45.12 o 
  -8 -14   2       26.69       31.96     40.82 o 
  -7 -14   2       11.50        0.00     36.89 o 
  -5 -14   2       25.18       15.78     22.76 o 
  -4 -14   2      224.44      235.47     23.10 o 
  -3 -14   2      145.75      153.29     20.44 o 
  -2 -14   2      448.45      485.43     26.98 o 
  -1 -14   2       58.09       57.48     20.04 o 
   0 -14   2      297.20      266.16     14.23 o 
   1 -14   2      206.60      198.26     16.37 o 
   2 -14   2      332.81      320.89     20.66 o 
   3 -14   2        8.73       10.80     17.56 o 
   4 -14   2      534.03      502.79     30.05 o 
   5 -14   2      414.01      401.32     30.55 o 
   6 -14   2      126.47      146.69     26.87 o 
   7 -14   2      281.69      274.79     33.67 o 
   8 -14   2      168.74      201.18     34.09 o 
  -9 -13   2      100.30      121.84     47.55 o 
  -8 -13   2       49.50       33.39     34.83 o 
  -7 -13   2      671.18      571.93     53.18 o 
  -6 -13   2      203.48      204.36     21.97 o 
  -5 -13   2      215.03      199.29     27.73 o 
  -4 -13   2      191.85      180.41     20.98 o 
  -3 -13   2        7.09        7.38     17.54 o 
  -2 -13   2      710.16      767.30     28.30 o 
  -1 -13   2      456.81      425.38     24.44 o 
   0 -13   2       15.39       16.01      8.93 o 
   1 -13   2      134.55      148.84     24.46 o 
   2 -13   2      195.07      159.50     17.59 o 
   3 -13   2      137.05      136.13     20.36 o 
   4 -13   2      223.84      207.84     24.05 o 
   5 -13   2     1820.94     1904.29     51.16 o 
   6 -13   2       99.74      111.74     26.04 o 
   7 -13   2       94.91       87.01     27.03 o 
   8 -13   2      160.20      192.28     33.34 o 
 -10 -12   2       14.38       27.40     45.90 o 
  -9 -12   2       40.31       64.80     36.55 o 
  -8 -12   2      148.95       88.04     41.37 o 
  -7 -12   2      414.23      433.47     48.58 o 
  -6 -12   2        5.89       10.88     18.09 o 
  -5 -12   2      229.84      220.21     26.26 o 
  -4 -12   2      743.99      806.11     42.84 o 
  -3 -12   2      293.62      304.57     22.65 o 
  -2 -12   2     1043.81     1060.21     30.77 o 
  -1 -12   2     2139.32     2117.82     41.76 o 
   0 -12   2     1385.73     1534.65     26.92 o 
   1 -12   2      385.25      397.13     18.45 o 
   2 -12   2      787.53      773.38     26.25 o 
   3 -12   2      898.98      905.41     32.07 o 
   4 -12   2      415.40      390.39     27.44 o 
   5 -12   2      211.47      187.20     27.33 o 
   6 -12   2      455.14      521.91     42.03 o 
   7 -12   2      144.47      144.69     29.28 o 
   8 -12   2      127.82      148.07     31.47 o 
   9 -12   2       62.57       61.09     31.87 o 
 -10 -11   2       20.88       32.84     38.95 o 
  -9 -11   2       19.92        0.00     41.96 o 
  -8 -11   2       16.58       50.05     32.84 o 
  -7 -11   2      449.22      335.47     44.50 o 
  -6 -11   2       13.94       20.74     15.91 o 
  -5 -11   2     1095.88     1078.30     38.28 o 
  -4 -11   2      154.50      137.98     20.67 o 
  -3 -11   2      135.28      157.02     17.54 o 
  -2 -11   2     1517.77     1564.26     34.62 o 
  -1 -11   2      866.06      888.18     49.28 o 
   0 -11   2      441.78      468.22     13.97 o 
   1 -11   2      295.40      323.62     16.51 o 
   2 -11   2      304.14      300.64     19.54 o 
   3 -11   2      112.12      119.40     18.62 o 
   4 -11   2        5.93        9.64     18.23 o 
   5 -11   2     1145.54     1190.01     52.41 o 
   6 -11   2      285.17      321.40     33.06 o 
   7 -11   2      149.78      134.98     28.07 o 
   8 -11   2      148.02      184.75     31.30 o 
   9 -11   2       76.97       83.35     31.74 o 
 -10 -10   2       22.38       43.69     47.33 o 
  -9 -10   2       23.06        5.48     37.44 o 
  -8 -10   2       26.46       21.70     39.53 o 
  -7 -10   2      279.12      243.79     43.65 o 
  -6 -10   2      542.63      562.57     39.33 o 
  -5 -10   2       49.67       58.95     17.47 o 
  -4 -10   2      324.41      345.69     23.87 o 
  -3 -10   2     2546.91     2613.39     74.45 o 
  -2 -10   2     6002.41     6340.75    167.18 o 
  -1 -10   2     2133.38     2287.05     38.96 o 
   0 -10   2     2226.22     2335.14     52.85 o 
   1 -10   2     1020.32      998.44     27.64 o 
   2 -10   2      392.67      395.05     20.75 o 
   3 -10   2      214.54      213.44     20.33 o 
   4 -10   2      270.00      295.89     24.23 o 
   5 -10   2      199.97      179.35     16.17 o 
   6 -10   2      265.44      287.12     28.99 o 
   7 -10   2       80.28       73.85     25.44 o 
   8 -10   2       18.15       25.67     27.41 o 
   9 -10   2       53.50       81.56     29.72 o 
 -10  -9   2       25.00       61.27     41.52 o 
  -9  -9   2      126.40      145.41     39.13 o 
  -8  -9   2       24.08       13.97     36.74 o 
  -7  -9   2      349.55      329.29     24.76 o 
  -6  -9   2       84.48       60.54     16.94 o 
  -5  -9   2     1039.29     1074.66     33.80 o 
  -4  -9   2      174.17      167.59     18.50 o 
  -3  -9   2     1973.87     2064.82     33.53 o 
  -2  -9   2     1482.88     1576.68     30.09 o 
  -1  -9   2     2275.79     2311.21     43.52 o 
   0  -9   2     1540.71     1561.27     21.26 o 
   1  -9   2      754.14      867.56     39.99 o 
   2  -9   2      185.17      184.06     22.21 o 
   3  -9   2      183.78      179.16     19.68 o 
   4  -9   2      783.14      748.69     31.71 o 
   5  -9   2      212.40      199.31     16.16 o 
   6  -9   2       23.87       27.94     15.06 o 
   7  -9   2       54.44       71.07     24.25 o 
   8  -9   2       51.32       78.50     27.59 o 
   9  -9   2      124.34      166.25     34.41 o 
 -10  -8   2        6.58       32.88     37.99 o 
  -9  -8   2       80.54      100.43     42.00 o 
  -8  -8   2        8.27        7.47     32.44 o 
  -7  -8   2      113.67      130.19     19.40 o 
  -6  -8   2      463.07      451.64     45.90 o 
  -5  -8   2       91.75      113.86     16.99 o 
  -4  -8   2     1908.44     1876.29     36.74 o 
  -3  -8   2     1855.15     1944.44     30.89 o 
  -2  -8   2     1946.97     1993.09     30.86 o 
  -1  -8   2      482.96      496.77     35.08 o 
   0  -8   2      193.02      189.03      8.98 o 
   1  -8   2      170.97      191.14     20.65 o 
   2  -8   2      246.00      221.52     17.68 o 
   3  -8   2      446.34      487.42     24.33 o 
   4  -8   2      422.12      420.56     25.20 o 
   5  -8   2       52.74       37.30     13.32 o 
   6  -8   2      470.40      485.30     22.18 o 
   7  -8   2       24.00       23.79     22.32 o 
   8  -8   2       93.18       84.96     26.70 o 
   9  -8   2       79.87       96.06     31.68 o 
 -10  -7   2        0.77       12.91     42.00 o 
  -9  -7   2       78.54       89.36     42.73 o 
  -8  -7   2       19.68       27.03     30.74 o 
  -7  -7   2      206.63      212.30     21.01 o 
  -6  -7   2      116.79      122.15     16.85 o 
  -5  -7   2      216.78      231.25     18.65 o 
  -4  -7   2     1540.49     1523.54     31.52 o 
  -3  -7   2     6260.68     6392.53     47.50 o 
  -2  -7   2      405.29      389.48     15.98 o 
  -1  -7   2     1054.58     1108.42     42.44 o 
   0  -7   2      956.18      969.08     15.10 o 
   1  -7   2      124.43      121.07     13.42 o 
   2  -7   2      984.33     1008.21     27.13 o 
   3  -7   2     1022.81     1062.31     31.23 o 
   4  -7   2      926.36      893.65     41.76 o 
   5  -7   2       25.68       32.15     12.87 o 
   6  -7   2      201.26      189.75     17.88 o 
   7  -7   2      161.72      158.43     18.59 o 
   8  -7   2       20.56       22.24     24.66 o 
   9  -7   2       23.94       30.25     29.39 o 
 -10  -6   2       40.31       20.93     44.06 o 
  -9  -6   2      112.67      136.18     45.34 o 
  -8  -6   2       35.00       31.79     18.87 o 
  -7  -6   2       98.27       87.88     18.43 o 
  -6  -6   2     1199.71     1300.17     43.34 o 
  -5  -6   2       55.21       47.51     13.83 o 
  -4  -6   2      520.83      498.53     19.42 o 
  -3  -6   2      879.41      884.60     19.56 o 
  -2  -6   2      206.15      230.06     13.94 o 
  -1  -6   2     1111.57     1254.12     42.81 o 
   0  -6   2     1114.87     1117.80     39.94 o 
   1  -6   2     1110.40     1106.61     29.42 o 
   2  -6   2     1896.72     1938.07     34.75 o 
   3  -6   2     2000.49     2148.24     40.55 o 
   4  -6   2     1090.06     1049.15     34.56 o 
   5  -6   2      280.93      286.98     17.91 o 
   6  -6   2      250.09      222.50     19.11 o 
   7  -6   2      346.43      311.98     34.48 o 
   8  -6   2        7.91        2.00     24.75 o 
   9  -6   2      193.03      196.32     32.27 o 
 -10  -5   2       88.64       95.21     46.26 o 
  -9  -5   2        8.64        4.38     39.57 o 
  -8  -5   2      136.41      138.33     21.84 o 
  -7  -5   2      141.66      120.07     36.37 o 
  -6  -5   2      268.37      263.08     18.28 o 
  -5  -5   2      467.27      477.83     19.60 o 
  -4  -5   2     3043.54     3148.25     40.56 o 
  -3  -5   2      484.26      457.75     23.24 o 
  -2  -5   2        6.82        6.65      7.12 o 
  -1  -5   2       60.85       54.02     19.71 o 
   0  -5   2     3205.67     3097.76     56.05 o 
   1  -5   2     1977.96     1938.16     29.21 o 
   2  -5   2       13.98       28.16     15.21 o 
   3  -5   2     1157.56     1251.96     43.28 o 
   4  -5   2     1214.38     1313.84     36.13 o 
   5  -5   2      338.53      342.55     18.84 o 
   6  -5   2      241.58      256.59     19.53 o 
   7  -5   2       31.21       29.47     17.23 o 
   8  -5   2       54.66       56.64     18.45 o 
   9  -5   2      127.85      136.75     30.30 o 
  10  -5   2      239.85      271.54     37.94 o 
 -10  -4   2       18.15       22.95     42.44 o 
  -9  -4   2       96.03       73.33     39.46 o 
  -8  -4   2      808.54      817.73     33.66 o 
  -7  -4   2       19.66        8.62     15.50 o 
  -6  -4   2      201.65      207.45     18.56 o 
  -5  -4   2      171.03      184.87     26.40 o 
  -4  -4   2      628.26      713.67     21.29 o 
  -3  -4   2     1517.43     1574.77     22.65 o 
  -2  -4   2      617.22      657.33     29.68 o 
  -1  -4   2     8047.83     7914.63     78.88 o 
   0  -4   2     3543.46     3521.45     56.97 o 
   1  -4   2     2595.49     2670.24     47.68 o 
   2  -4   2     3436.44     3411.01     43.63 o 
   3  -4   2     2720.01     2673.21     52.61 o 
   4  -4   2     1100.66     1092.94     25.77 o 
   5  -4   2      120.10      101.55     17.05 o 
   6  -4   2      393.02      392.86     25.36 o 
   7  -4   2      609.80      591.53     32.26 o 
   8  -4   2       13.51       15.65     21.00 o 
   9  -4   2      148.82      163.65     30.52 o 
  10  -4   2       23.67       19.92     31.03 o 
 -11  -3   2       27.19       20.48     47.37 o 
 -10  -3   2      138.74      118.27     41.78 o 
  -9  -3   2      183.08      194.54     39.13 o 
  -8  -3   2       11.34       20.56     18.18 o 
  -7  -3   2      130.96      104.79     19.31 o 
  -6  -3   2      411.67      391.82     22.02 o 
  -5  -3   2      572.61      558.10     31.41 o 
  -2  -3   2     3852.75     3760.90     53.43 o 
  -1  -3   2     3950.48     3963.86     53.84 o 
   0  -3   2      454.42      408.25     26.48 o 
   1  -3   2     1574.22     1457.80     26.59 o 
   2  -3   2      436.74      493.19     21.54 o 
   3  -3   2      600.26      708.59     36.92 o 
   4  -3   2      730.66      774.24     27.23 o 
   5  -3   2      986.13     1004.10     32.87 o 
   6  -3   2     1023.42     1095.19     37.38 o 
   7  -3   2      110.58      104.99     22.09 o 
   8  -3   2      378.75      462.29     32.60 o 
   9  -3   2      113.68      125.85     43.25 o 
  10  -3   2       86.63      134.93     44.57 o 
 -11  -2   2       30.09       62.70     48.36 o 
 -10  -2   2       51.94       41.30     35.64 o 
  -9  -2   2       13.01       23.92     21.07 o 
  -8  -2   2      773.07      795.19     34.75 o 
  -7  -2   2      247.71      240.95     21.39 o 
  -6  -2   2       96.90       73.58     15.18 o 
  -5  -2   2       75.48       49.16     12.89 o 
  -2  -2   2    11960.55    10922.87     78.81 o 
  -1  -2   2      144.62      149.64     17.73 o 
   0  -2   2     6810.19     6758.92     66.82 o 
   1  -2   2     3847.07     3633.54     56.41 o 
   2  -2   2     3100.58     2855.33     55.68 o 
   3  -2   2      985.68     1022.44     42.00 o 
   4  -2   2     1339.62     1320.45     33.32 o 
   5  -2   2      583.29      601.65     27.56 o 
   6  -2   2      238.21      217.49     32.34 o 
   7  -2   2       39.56       37.27     22.21 o 
   8  -2   2       19.39       40.27     23.04 o 
   9  -2   2       39.40       59.41     25.66 o 
  10  -2   2       26.31       19.86     42.00 o 
 -11  -1   2      109.98      167.11     48.36 o 
 -10  -1   2       20.67       46.45     43.32 o 
  -9  -1   2        7.64       20.39     21.73 o 
  -8  -1   2       73.67       75.40     20.40 o 
  -7  -1   2       99.77       64.63     19.02 o 
  -6  -1   2      184.60      188.06     28.43 o 
  -5  -1   2      507.53      454.72     53.97 o 
  -4  -1   2      548.15      507.92     20.75 o 
  -2  -1   2    11474.85    11079.06     69.95 o 
  -1  -1   2    25390.31    24484.91    399.27 o 
   0  -1   2    13283.05    12852.89     84.73 o 
   2  -1   2      174.84      204.99     25.78 o 
   3  -1   2      464.91      513.20     33.50 o 
   4  -1   2     1384.46     1421.26     52.75 o 
   5  -1   2      192.69      215.71     21.78 o 
   6  -1   2      420.32      424.21     27.36 o 
   7  -1   2      318.31      326.26     27.74 o 
   8  -1   2      291.31      348.92     35.25 o 
   9  -1   2      167.44      170.82     29.43 o 
  10  -1   2       13.60        0.26     45.60 o 
 -11   0   2       22.17       32.29     39.53 o 
 -10   0   2        0.48       10.60     23.67 o 
  -9   0   2       23.34       21.64     23.24 o 
  -8   0   2      110.12      118.67     32.07 o 
  -7   0   2        1.01       16.03     19.17 o 
  -6   0   2       37.56       54.82     17.55 o 
  -5   0   2       54.68       33.15     15.29 o 
  -4   0   2        8.41       29.32     14.70 o 
  -2   0   2     1608.78     1668.58     25.19 o 
  -1   0   2      279.46      259.78     13.94 o 
   3   0   2      584.56      595.41     24.62 o 
   4   0   2       13.29       12.60     14.29 o 
   5   0   2     2275.49     2207.97     46.77 o 
   6   0   2       59.32       50.34     19.11 o 
   7   0   2       12.65       30.01     23.03 o 
   8   0   2        4.11       13.15     24.09 o 
   9   0   2        6.22       21.65     25.05 o 
  10   0   2       10.38       14.53     47.48 o 
 -11   1   2      111.98      101.68     49.17 o 
 -10   1   2       22.13       55.65     26.42 o 
  -9   1   2        7.18        2.52     21.12 o 
  -8   1   2       73.71       80.96     24.06 o 
  -7   1   2       96.56       62.06     19.75 o 
  -6   1   2      185.47      203.12     20.94 o 
  -5   1   2      506.59      454.42     23.85 o 
  -4   1   2      560.35      503.95     22.12 o 
  -3   1   2       40.57       40.93     21.15 o 
  -1   1   2    25351.13    24249.25    310.57 o 
   3   1   2      457.48      471.71     23.69 o 
   4   1   2     1391.33     1464.28     37.30 o 
   5   1   2      185.95      208.83     22.52 o 
   6   1   2      422.20      413.39     28.86 o 
   7   1   2      320.55      327.57     29.75 o 
   8   1   2      289.51      343.63     38.63 o 
   9   1   2      167.98      184.06     30.96 o 
  10   1   2       14.10       47.59     29.30 o 
 -11   2   2       30.86       24.16     40.64 o 
 -10   2   2       50.94       47.88     25.29 o 
  -9   2   2       14.01       14.97     23.06 o 
  -8   2   2      775.48      772.33     37.62 o 
  -7   2   2      246.12      216.69     23.10 o 
  -6   2   2       92.52       58.75     21.81 o 
  -5   2   2       75.85       43.54     17.35 o 
  -4   2   2       55.98       28.11     15.32 o 
  -3   2   2     1299.35     1369.56     29.33 o 
   3   2   2      988.33      954.92     41.45 o 
   4   2   2     1348.58     1294.58     35.87 o 
   5   2   2      588.39      625.70     50.13 o 
   6   2   2      232.72      246.48     25.95 o 
   7   2   2       41.63       54.73     21.32 o 
   8   2   2       19.74       44.43     25.68 o 
   9   2   2       40.54       52.79     27.00 o 
  10   2   2       26.21       38.02     27.82 o 
 -11   3   2       28.90       48.31     30.68 o 
 -10   3   2      142.04      142.52     30.59 o 
  -9   3   2      178.07      218.38     29.91 o 
  -8   3   2       10.79        9.91     22.59 o 
  -7   3   2      132.31      123.51     23.21 o 
  -6   3   2      416.14      388.70     24.89 o 
  -5   3   2      565.52      526.04     24.76 o 
  -4   3   2      620.14      603.51     23.35 o 
  -3   3   2      359.72      300.64     17.05 o 
   2   3   2      437.33      475.03     29.64 o 
   3   3   2      609.32      628.02     36.52 o 
   4   3   2      723.10      679.50     40.67 o 
   5   3   2      979.05     1017.99     44.19 o 
   6   3   2     1022.22     1088.20     40.35 o 
   7   3   2      108.44       96.73     26.74 o 
   8   3   2      376.53      400.37     34.82 o 
   9   3   2      112.09      154.61     31.32 o 
  10   3   2       87.50      125.04     45.09 o 
 -10   4   2       18.09       34.73     28.86 o 
  -9   4   2       99.65       83.38     27.10 o 
  -8   4   2      811.55      780.61     44.44 o 
  -7   4   2       18.05       11.60     20.22 o 
  -6   4   2      198.67      150.58     32.07 o 
  -5   4   2      172.59      186.95     20.41 o 
  -4   4   2      639.84      708.87     24.85 o 
  -3   4   2     1511.12     1527.14     29.54 o 
  -2   4   2      610.13      626.88     20.89 o 
   2   4   2     3412.79     3273.25     64.32 o 
   3   4   2     2690.65     2603.46     62.48 o 
   4   4   2     1084.72     1055.35     47.96 o 
   5   4   2      116.03       63.36     25.01 o 
   6   4   2      387.26      347.97     42.33 o 
   7   4   2      614.32      609.84     37.04 o 
   8   4   2       14.05       46.33     23.75 o 
   9   4   2      150.00      127.87     41.41 o 
  10   4   2       23.95       55.02     43.03 o 
 -10   5   2       89.82      101.53     45.11 o 
  -9   5   2        8.66       22.57     26.26 o 
  -8   5   2      134.69       97.54     23.71 o 
  -7   5   2      143.98      112.19     24.53 o 
  -6   5   2      271.45      298.76     24.10 o 
  -5   5   2      463.38      469.09     24.20 o 
  -4   5   2     3035.52     3158.64     46.23 o 
  -3   5   2      482.44      444.56     19.08 o 
  -2   5   2        5.41        1.56      9.60 o 
   1   5   2     1978.10     1921.86     47.15 o 
   2   5   2       14.48       29.53     20.82 o 
   3   5   2     1170.55     1176.75     47.92 o 
   4   5   2     1208.35     1261.92     52.11 o 
   5   5   2      340.51      281.74     36.55 o 
   6   5   2      236.01      193.95     36.92 o 
   7   5   2       28.41       40.49     34.42 o 
   8   5   2       55.63       99.00     40.34 o 
   9   5   2      127.36      156.63     47.04 o 
  10   5   2      241.29      246.87     52.18 o 
 -10   6   2       39.78       45.15     27.62 o 
  -9   6   2      110.41      111.82     28.31 o 
  -8   6   2       35.27       23.77     23.68 o 
  -7   6   2       99.33       93.73     23.11 o 
  -6   6   2     1211.90     1311.63     41.26 o 
  -5   6   2       59.39       37.32     17.03 o 
  -4   6   2      525.22      522.18     22.51 o 
  -3   6   2      883.18      920.92     24.51 o 
  -2   6   2      200.78      208.71     11.28 o 
   0   6   2     1109.04     1135.67     34.83 o 
   1   6   2     1119.51     1092.93     38.87 o 
   2   6   2     1898.90     1954.99     55.05 o 
   3   6   2     1971.54     2026.37     58.91 o 
   4   6   2     1064.04      967.68     46.74 o 
   5   6   2      279.60      285.31     32.91 o 
   6   6   2      248.78      201.24     35.05 o 
   7   6   2      351.99      263.75     44.17 o 
   8   6   2        7.45       20.37     36.74 o 
   9   6   2      195.19      199.54     43.87 o 
 -10   7   2        0.81        0.00     28.58 o 
  -9   7   2       81.18       58.58     25.45 o 
  -8   7   2       20.93       32.49     23.49 o 
  -7   7   2      202.94      195.84     24.81 o 
  -6   7   2      115.09      138.14     21.60 o 
  -5   7   2      222.66      225.97     21.49 o 
  -4   7   2     1546.99     1520.38     33.99 o 
  -3   7   2     6253.52     6371.74     55.22 o 
  -2   7   2      411.75      418.03     13.16 o 
  -1   7   2     1054.55     1088.34     30.41 o 
   0   7   2      975.45      973.41     35.60 o 
   1   7   2      132.60      113.20     22.84 o 
   2   7   2      977.33     1049.54     44.13 o 
   3   7   2     1036.26     1021.63     46.78 o 
   4   7   2      918.11      858.53     45.20 o 
   5   7   2       27.23       16.66     30.82 o 
   6   7   2      205.81      189.47     33.32 o 
   7   7   2      167.97      155.23     40.38 o 
   8   7   2       20.04        0.00     32.18 o 
   9   7   2       24.93       38.87     42.92 o 
 -10   8   2        5.66       10.27     30.10 o 
  -9   8   2       77.44       62.56     26.90 o 
  -8   8   2        7.54       21.82     24.68 o 
  -7   8   2      116.42      130.22     23.33 o 
  -6   8   2      472.84      406.46     26.94 o 
  -5   8   2       90.99      118.58     19.21 o 
  -4   8   2     1890.98     1808.42     36.63 o 
  -3   8   2     1862.34     1946.63     32.05 o 
  -2   8   2     1947.28     1968.90     28.07 o 
  -1   8   2      482.67      501.99     24.12 o 
   0   8   2      183.58      171.30     24.16 o 
   1   8   2      167.64      200.57     25.38 o 
   2   8   2      249.94      217.64     27.43 o 
   3   8   2      455.81      471.06     38.39 o 
   4   8   2      419.31      378.35     37.55 o 
   5   8   2       56.01       37.25     24.27 o 
   6   8   2      471.80      460.47     46.37 o 
   7   8   2       26.21       41.12     37.22 o 
   8   8   2       90.45       95.87     39.39 o 
   9   8   2       81.25       88.92     40.78 o 
 -10   9   2       24.85       50.76     37.58 o 
  -9   9   2      125.94      121.65     28.54 o 
  -8   9   2       25.16       17.48     28.06 o 
  -7   9   2      343.97      317.97     28.07 o 
  -6   9   2       83.42       69.67     19.31 o 
  -5   9   2     1035.02     1049.75     33.74 o 
  -4   9   2      173.58      181.86     25.89 o 
  -3   9   2     1981.18     2035.89     22.51 o 
  -2   9   2     1490.48     1569.87     26.85 o 
  -1   9   2     2269.86     2283.10     45.01 o 
   0   9   2     1559.73     1606.47     44.46 o 
   1   9   2      748.03      820.68     39.31 o 
   2   9   2      179.33      190.72     26.29 o 
   3   9   2      176.85      169.02     30.93 o 
   4   9   2      778.82      764.45     49.24 o 
   5   9   2      210.84      167.37     36.89 o 
   6   9   2       23.79        5.48     35.08 o 
   7   9   2       53.06       60.24     38.36 o 
   8   9   2       52.54       99.70     42.55 o 
   9   9   2      123.48      185.50     44.20 o 
 -10  10   2       23.02       45.72     31.86 o 
  -9  10   2       23.35        1.33     25.52 o 
  -8  10   2       25.71       54.54     23.71 o 
  -7  10   2      281.63      257.89     27.87 o 
  -6  10   2      546.50      517.26     29.87 o 
  -5  10   2       48.13       56.92     17.10 o 
  -4  10   2      324.23      329.65     19.60 o 
  -3  10   2     2553.88     2527.30     33.15 o 
  -2  10   2     6001.75     6371.60     52.52 o 
  -1  10   2     2129.42     2207.82     45.56 o 
   0  10   2     2218.06     2249.53     52.88 o 
   1  10   2     1022.32      949.73     42.99 o 
   2  10   2      386.36      399.71     35.64 o 
   3  10   2      208.69      170.79     30.49 o 
   4  10   2      265.37      273.02     36.74 o 
   5  10   2      202.79      181.82     34.02 o 
   6  10   2      261.63      254.38     43.95 o 
   7  10   2       79.14       40.82     38.47 o 
   8  10   2       17.93        0.00     41.70 o 
   9  10   2       53.56       76.82     46.23 o 
 -10  11   2       20.99       51.08     31.18 o 
  -9  11   2       20.26       38.98     26.19 o 
  -8  11   2       17.02       55.63     23.42 o 
  -7  11   2      444.59      397.19     55.49 o 
  -6  11   2       13.89       14.71     20.27 o 
  -5  11   2     1091.83     1129.67     56.97 o 
  -4  11   2      149.81      125.11     31.44 o 
  -3  11   2      135.93      124.70      8.54 o 
  -2  11   2     1518.48     1556.41     28.44 o 
  -1  11   2      857.28      851.50     32.47 o 
   0  11   2      440.55      464.77     30.93 o 
   1  11   2      293.95      307.08     31.88 o 
   2  11   2      308.81      327.49     31.66 o 
   3  11   2      110.71      122.68     29.35 o 
   4  11   2        6.53        6.99     25.15 o 
   5  11   2     1135.73     1118.64     62.96 o 
   6  11   2      284.45      313.29     42.62 o 
   7  11   2      149.22      157.44     44.57 o 
   8  11   2      146.61      151.59     47.96 o 
   9  11   2       75.89       78.63     47.70 o 
 -10  12   2       14.16       41.81     43.95 o 
  -9  12   2       39.34       54.58     43.62 o 
  -8  12   2      152.38      150.34     44.42 o 
  -7  12   2      416.46      462.01     48.69 o 
  -6  12   2        5.45        0.00     32.58 o 
  -5  12   2      229.75      193.99     39.57 o 
  -4  12   2      746.53      791.26     46.56 o 
  -3  12   2      296.11      285.84     11.65 o 
  -2  12   2     1031.48     1067.40     25.74 o 
  -1  12   2     2140.23     2191.46     48.95 o 
   0  12   2     1396.79     1528.17     47.48 o 
   1  12   2      374.34      362.02     32.58 o 
   2  12   2      765.17      700.80     42.44 o 
   3  12   2      895.44      805.31     48.36 o 
   4  12   2      420.22      422.59     44.17 o 
   5  12   2      211.39      207.82     40.64 o 
   6  12   2      450.05      427.81     47.33 o 
   7  12   2      143.33      140.59     44.09 o 
   8  12   2      127.93      126.21     46.59 o 
   9  12   2       61.35      101.76     43.69 o 
  -9  13   2       99.34      107.57     47.44 o 
  -8  13   2       50.54       48.03     40.56 o 
  -7  13   2      672.26      653.25     57.15 o 
  -6  13   2      202.31      221.10     41.78 o 
  -5  13   2      214.22      212.45     35.93 o 
  -4  13   2      189.94      153.02     35.60 o 
  -3  13   2        8.15        3.74      7.68 o 
  -2  13   2      724.18      742.72     23.28 o 
  -1  13   2      451.31      431.64     26.99 o 
   0  13   2       17.25       16.99     21.33 o 
   1  13   2      138.73      125.15     25.08 o 
   2  13   2      200.86      146.77     30.89 o 
   3  13   2      140.20      133.39     33.21 o 
   4  13   2      221.27      181.23     38.65 o 
   5  13   2     1827.13     1745.66     77.38 o 
   6  13   2      102.07       66.16     39.09 o 
   7  13   2       96.37      100.47     41.70 o 
   8  13   2      160.23      158.02     47.29 o 
  -9  14   2      106.23      151.66     42.66 o 
  -8  14   2       28.07       20.08     37.07 o 
  -7  14   2       13.05       10.41     39.86 o 
  -6  14   2      124.12      121.95     40.27 o 
  -5  14   2       27.22        0.00     36.85 o 
  -4  14   2      228.54      202.23     33.61 o 
  -3  14   2      148.01      157.52     14.82 o 
  -2  14   2      437.88      484.91     21.31 o 
  -1  14   2       56.73       49.06     20.04 o 
   0  14   2      306.71      267.29     28.98 o 
   1  14   2      200.95      221.39     31.77 o 
   2  14   2      321.37      379.23     38.10 o 
   3  14   2       10.23       24.12     31.04 o 
   4  14   2      538.97      522.03     45.01 o 
   5  14   2      413.26      314.36     47.99 o 
   6  14   2      121.60      117.94     41.37 o 
   7  14   2      279.58      232.35     47.04 o 
   8  14   2      168.49      161.48     47.51 o 
  -9  15   2       99.19      162.18     51.38 o 
  -8  15   2        9.00       38.10     41.81 o 
  -7  15   2      149.91      172.48     41.56 o 
  -6  15   2      107.74       57.37     37.77 o 
  -5  15   2       35.83       41.96     30.19 o 
  -4  15   2      196.94      181.97     39.90 o 
  -3  15   2       93.79       86.22     19.29 o 
  -2  15   2      138.62      138.58     20.02 o 
  -1  15   2      648.48      757.72     35.56 o 
   0  15   2      244.53      282.55     29.71 o 
   1  15   2      450.46      442.63     36.41 o 
   2  15   2      547.13      469.99     40.49 o 
   3  15   2      333.82      340.58     41.81 o 
   4  15   2      607.68      635.96     53.62 o 
   5  15   2      351.49      233.19     39.79 o 
   6  15   2      108.74      111.58     36.15 o 
   7  15   2      157.23      157.69     41.74 o 
   8  15   2      112.21       97.05     45.42 o 
  -9  16   2       54.40       81.90     43.73 o 
  -8  16   2      165.91      173.21     44.39 o 
  -7  16   2        1.60        0.00     40.53 o 
  -6  16   2       20.18       24.64     34.72 o 
  -5  16   2       88.36       79.84     40.01 o 
  -4  16   2       72.83       64.61     30.08 o 
  -3  16   2        6.73       19.97     31.85 o 
  -2  16   2      244.20      250.05     19.53 o 
  -1  16   2      410.86      467.60     31.44 o 
   0  16   2     1111.60     1180.35     48.95 o 
   1  16   2      220.75      180.61     32.22 o 
   2  16   2      224.54      204.47     32.88 o 
   3  16   2     1288.70     1187.04     62.74 o 
   4  16   2      604.01      631.81     52.85 o 
   5  16   2       23.79       26.59     37.22 o 
   6  16   2       72.49      167.33     41.74 o 
   7  16   2       92.55      111.10     40.75 o 
   8  16   2       41.10       46.19     43.91 o 
  -8  17   2        3.32       26.59     44.06 o 
  -7  17   2       63.54       51.01     42.22 o 
  -6  17   2      130.00      112.57     43.28 o 
  -5  17   2       46.92       44.65     36.04 o 
  -4  17   2       91.03       74.36     36.55 o 
  -3  17   2     1254.71     1208.85     61.60 o 
  -2  17   2      158.86      157.44     18.05 o 
  -1  17   2       86.19       79.40     22.91 o 
   0  17   2      363.84      373.24     34.97 o 
   1  17   2      988.60      942.12     51.56 o 
   2  17   2       18.54        0.00     27.84 o 
   3  17   2       82.26       88.56     32.69 o 
   4  17   2      395.92      356.58     46.08 o 
   5  17   2       68.06       66.71     32.22 o 
   6  17   2      312.73      333.37     53.84 o 
   7  17   2      162.17       95.91     45.82 o 
  -8  18   2        1.81        0.00     42.59 o 
  -7  18   2       22.09       44.35     37.22 o 
  -6  18   2       91.61       89.48     37.00 o 
  -5  18   2      335.08      327.56     43.84 o 
  -4  18   2        7.63       18.39     36.59 o 
  -3  18   2       72.41       53.84     31.99 o 
  -2  18   2       58.14       57.27     17.83 o 
  -1  18   2      307.66      277.18     30.49 o 
   0  18   2      565.88      693.74     43.17 o 
   1  18   2     1498.55     1490.00     62.33 o 
   2  18   2      611.80      617.83     47.81 o 
   3  18   2     1252.38     1285.97     65.98 o 
   4  18   2      202.97      175.31     42.66 o 
   5  18   2       93.96      136.55     44.79 o 
   6  18   2       16.99       47.11     40.20 o 
   7  18   2       89.20      167.88     52.77 o 
  -8  19   2        7.21        0.00     41.59 o 
  -7  19   2       88.86      114.37     48.10 o 
  -6  19   2        6.06       33.87     38.10 o 
  -5  19   2      115.65       89.03     41.85 o 
  -4  19   2        6.59        8.42     33.25 o 
  -3  19   2      102.37       84.44     37.66 o 
  -2  19   2       42.33       27.54     17.72 o 
  -1  19   2      464.93      482.28     35.53 o 
   0  19   2       87.18      104.37     29.53 o 
   1  19   2      292.70      329.18     38.72 o 
   2  19   2      465.40      432.96     44.39 o 
   3  19   2      186.81      137.61     40.01 o 
   4  19   2      690.24      635.70     53.62 o 
   5  19   2       94.83      120.33     40.01 o 
   6  19   2       60.42       58.88     36.67 o 
   7  19   2      163.28      135.22     52.88 o 
  -7  20   2      115.35      111.69     49.68 o 
  -6  20   2      219.05      229.26     51.45 o 
  -5  20   2      172.34      141.03     45.27 o 
  -4  20   2       20.44       16.29     30.45 o 
  -3  20   2      229.43      232.68     43.65 o 
  -2  20   2       39.23       48.76     31.74 o 
  -1  20   2      301.62      256.25     32.22 o 
   0  20   2      297.46      310.06     36.96 o 
   1  20   2     1343.24     1275.01     61.38 o 
   2  20   2      824.43      821.79     56.27 o 
   3  20   2       24.05       18.42     36.11 o 
   4  20   2        1.30       24.16     37.40 o 
   5  20   2      187.49      159.46     45.34 o 
   6  20   2       30.93       39.79     43.40 o 
  -7  21   2      105.20      161.59     45.97 o 
  -6  21   2       67.91       37.00     44.06 o 
  -5  21   2       17.26       53.88     41.26 o 
  -4  21   2       23.14       53.29     37.00 o 
  -3  21   2       56.26       59.76     36.70 o 
  -2  21   2      116.95       96.35     37.84 o 
  -1  21   2        3.19        2.28     25.67 o 
   0  21   2        4.07        1.95     28.10 o 
   1  21   2      461.18      373.05     42.14 o 
   2  21   2       30.02       46.15     35.30 o 
   3  21   2       67.20       90.73     35.49 o 
   4  21   2       59.49       57.04     36.74 o 
   5  21   2        7.47       58.95     43.51 o 
   6  21   2        8.02       22.73     45.56 o 
  -6  22   2       60.58       40.05     43.47 o 
  -5  22   2       25.04       13.79     37.44 o 
  -4  22   2        6.17        0.00     38.91 o 
  -3  22   2       39.07       51.89     35.45 o 
  -2  22   2       91.13       90.58     38.72 o 
   0  22   2      170.34      127.65     33.65 o 
   1  22   2      195.21      181.12     37.58 o 
   2  22   2      195.11      179.06     42.40 o 
   3  22   2      180.21      170.27     42.51 o 
   4  22   2       35.74       19.05     38.50 o 
   5  22   2      164.37      160.56     44.17 o 
   6  22   2       34.80       56.89     38.95 o 
  -6  23   2       47.85       34.20     41.12 o 
  -5  23   2      146.67      164.79     42.59 o 
  -4  23   2       27.54       22.54     40.09 o 
  -3  23   2        3.09       40.16     34.64 o 
   0  23   2       15.95       23.54     30.97 o 
   1  23   2       56.56       44.57     34.02 o 
   2  23   2       59.68       78.92     38.87 o 
   3  23   2       48.81       70.50     42.40 o 
   4  23   2        2.02       33.98     39.72 o 
   5  23   2       23.26       30.74     45.05 o 
  -5  24   2       84.20       80.28     38.72 o 
  -4  24   2       93.40      105.91     45.20 o 
  -3  24   2       35.98       45.12     36.85 o 
   0  24   2       78.15       89.00     35.05 o 
   1  24   2      188.99      197.67     40.20 o 
   2  24   2       44.02       83.26     39.86 o 
   3  24   2        8.09       11.47     40.31 o 
   4  24   2       94.73       79.21     40.78 o 
  -5  25   2       23.60       34.94     40.64 o 
  -4  25   2       57.01       47.55     45.71 o 
  -3  25   2       10.43       30.19     38.80 o 
   1  25   2       17.52       20.59     35.56 o 
   2  25   2      101.31       78.11     40.27 o 
   3  25   2       14.12       14.34     39.17 o 
   4  25   2        5.35       39.94     46.08 o 
  -4  26   2      140.46      149.79     50.79 o 
   1  26   2       32.97       26.37     35.45 o 
   2  26   2       24.71       42.88     41.56 o 
   3  26   2       32.14       77.74     49.61 o 
  -1 -27   3       84.55      130.22     51.34 o 
   0 -27   3       81.89      136.18     50.75 o 
  -3 -26   3       56.23        0.04     44.42 o 
  -2 -26   3       60.01       59.83     51.08 o 
  -1 -26   3        0.60        7.17     40.67 o 
   0 -26   3       36.04       30.45     48.47 o 
   1 -26   3        5.20        2.35     46.93 o 
   2 -26   3       61.22       38.61     45.38 o 
  -4 -25   3        1.76       13.90     45.64 o 
  -3 -25   3       91.52       58.69     43.21 o 
  -2 -25   3       37.17       86.79     49.54 o 
  -1 -25   3       24.10       17.21     47.44 o 
   0 -25   3      130.39      116.73     49.13 o 
   1 -25   3       60.85       65.79     45.64 o 
   2 -25   3       29.51       45.45     47.15 o 
   3 -25   3       19.42       34.05     44.98 o 
  -4 -24   3      100.56      148.13     48.62 o 
  -3 -24   3      104.07      141.77     48.47 o 
  -2 -24   3        6.14        3.05     44.65 o 
  -1 -24   3       23.39       59.72     47.48 o 
   0 -24   3       17.71       21.22     41.63 o 
   1 -24   3        7.33        2.35     46.41 o 
   2 -24   3      104.84      101.39     49.35 o 
   3 -24   3       69.71       56.93     42.81 o 
   4 -24   3       53.33       62.56     48.21 o 
  -4 -23   3       84.79      116.95     50.60 o 
  -3 -23   3      121.95       94.00     47.40 o 
  -2 -23   3       18.76       12.14     40.38 o 
  -1 -23   3       90.75      109.19     41.63 o 
   0 -23   3      524.97      643.43     64.28 o 
   1 -23   3       49.89       67.45     42.00 o 
   2 -23   3       54.31       85.28     45.97 o 
   3 -23   3       53.53       46.26     41.34 o 
   4 -23   3       82.12      157.47     51.15 o 
  -4 -22   3      143.39      128.35     43.84 o 
  -3 -22   3      145.01      123.24     50.64 o 
  -2 -22   3      236.36      189.50     43.40 o 
  -1 -22   3       81.65       70.68     41.12 o 
   0 -22   3      141.09      128.94     44.83 o 
   1 -22   3       55.94       42.59     39.17 o 
   2 -22   3      131.66      133.13     45.09 o 
   3 -22   3       32.80       24.42     38.58 o 
   4 -22   3        0.51        7.17     45.53 o 
   5 -22   3        0.68        0.00     46.93 o 
  -7 -21   3       13.77       14.12     44.09 o 
  -4 -21   3       26.48       63.99     44.24 o 
  -3 -21   3      444.60      435.64     57.55 o 
  -2 -21   3      184.78      103.27     37.25 o 
  -1 -21   3        3.70       21.40     43.14 o 
   0 -21   3      846.88      771.63     63.88 o 
   1 -21   3       91.94       84.11     44.57 o 
   2 -21   3        9.48        0.00     39.39 o 
   3 -21   3       39.84       37.62     41.04 o 
   4 -21   3       12.55        9.89     43.91 o 
   5 -21   3       52.30       54.72     47.62 o 
  -4 -20   3       21.04       43.73     41.81 o 
  -3 -20   3      659.09      695.71     36.30 o 
  -2 -20   3      548.25      482.50     49.54 o 
  -1 -20   3      120.48      134.64     42.03 o 
   0 -20   3        7.14       12.58     40.75 o 
   1 -20   3      748.54      730.77     62.78 o 
   2 -20   3      209.73      186.34     44.13 o 
   3 -20   3      117.52      108.41     45.75 o 
   4 -20   3       33.33       74.29     40.97 o 
   5 -20   3       88.21      110.80     46.71 o 
   6 -20   3       96.32       96.79     49.21 o 
  -8 -19   3       42.54       74.03     40.71 o 
  -4 -19   3        3.16        1.36     38.39 o 
  -3 -19   3       84.58      104.52     23.05 o 
  -2 -19   3       77.33       84.55     37.99 o 
  -1 -19   3      191.33      252.43     45.53 o 
   0 -19   3      593.01      520.12     49.68 o 
   1 -19   3      504.91      470.51     55.20 o 
   2 -19   3      243.44      277.51     48.54 o 
   3 -19   3       11.41        2.10     40.97 o 
   4 -19   3       37.37       40.27     42.44 o 
   5 -19   3       97.81       95.14     48.03 o 
   6 -19   3        9.82       23.61     44.35 o 
  -8 -18   3       33.52       61.86     39.53 o 
  -4 -18   3      212.18      216.56     25.82 o 
  -3 -18   3        8.19        5.58     22.27 o 
  -2 -18   3       80.58       95.91     39.46 o 
  -1 -18   3      291.75      267.84     48.10 o 
   0 -18   3      193.56      194.21     44.98 o 
   1 -18   3        3.58       23.90     40.01 o 
   2 -18   3      219.28      177.85     46.52 o 
   3 -18   3       29.84       37.18     33.98 o 
   4 -18   3      361.52      347.06     29.60 o 
   5 -18   3      193.04      221.02     29.43 o 
   6 -18   3      106.06      114.80     45.09 o 
   7 -18   3      107.13       81.79     32.40 o 
  -8 -17   3       45.84       60.09     38.58 o 
  -4 -17   3       28.42       12.45     20.49 o 
  -3 -17   3       48.01       41.34     22.15 o 
  -2 -17   3      234.43      220.18     44.28 o 
  -1 -17   3      102.49      112.06     32.88 o 
   0 -17   3       15.67       13.28     37.95 o 
   1 -17   3      898.18      825.10     59.36 o 
   2 -17   3     1188.66     1258.89     36.23 o 
   3 -17   3      559.04      596.98     31.25 o 
   4 -17   3      177.08      152.87     25.24 o 
   5 -17   3      111.48      123.18     27.80 o 
   6 -17   3       30.67       46.10     27.24 o 
   7 -17   3      130.29      132.89     33.04 o 
  -9 -16   3       37.19       75.46     40.56 o 
  -8 -16   3      105.60      146.48     40.97 o 
  -4 -16   3      168.60      182.85     21.97 o 
  -3 -16   3      553.02      630.43     63.29 o 
  -2 -16   3       85.71       67.78     38.76 o 
  -1 -16   3      738.68      770.12     55.75 o 
   0 -16   3       35.36       25.01     34.24 o 
   1 -16   3      283.26      286.60     17.95 o 
   2 -16   3      108.01      109.54     18.69 o 
   3 -16   3      892.47      938.18     75.78 o 
   4 -16   3      323.36      296.07     27.38 o 
   5 -16   3      244.97      200.84     28.32 o 
   6 -16   3       65.11       76.60     28.27 o 
   7 -16   3       68.85       72.55     30.82 o 
  -9 -15   3        2.91        5.81     43.58 o 
  -8 -15   3        1.26       14.42     38.95 o 
  -4 -15   3      153.64      167.29     21.23 o 
  -3 -15   3      192.69      177.64     20.56 o 
  -2 -15   3      108.36      106.69     38.87 o 
  -1 -15   3      562.34      547.77     43.80 o 
   0 -15   3      353.64      337.65     14.14 o 
   1 -15   3      213.70      207.02     16.55 o 
   2 -15   3      174.89      157.54     19.56 o 
   3 -15   3      572.15      565.72     29.78 o 
   4 -15   3     1137.80     1181.36     41.38 o 
   5 -15   3       62.27       64.42     23.86 o 
   6 -15   3       49.09       51.58     28.32 o 
   7 -15   3      282.08      300.26     75.19 o 
   8 -15   3       65.17       57.23     32.87 o 
  -9 -14   3       10.24       18.46     43.91 o 
  -8 -14   3       17.16       23.90     41.81 o 
  -4 -14   3      739.80      687.90     27.88 o 
  -3 -14   3      170.76      197.29     21.01 o 
  -2 -14   3        4.59       25.08     34.20 o 
  -1 -14   3       77.23       63.88     34.42 o 
   0 -14   3       11.52        9.16      5.21 o 
   1 -14   3      172.06      177.29     15.78 o 
   2 -14   3      198.11      210.73     19.57 o 
   3 -14   3       33.55       42.04     19.65 o 
   4 -14   3      171.29      155.86     28.46 o 
   5 -14   3       14.30       12.71     22.16 o 
   6 -14   3      132.53      160.51     29.45 o 
   7 -14   3        7.28        0.00     28.19 o 
   8 -14   3       66.85       74.97     32.54 o 
  -9 -13   3       11.82       41.81     40.38 o 
  -8 -13   3       34.09       26.11     36.26 o 
  -7 -13   3       14.04       45.60     36.22 o 
  -5 -13   3       21.53       43.47     19.05 o 
  -4 -13   3      350.26      383.65     22.21 o 
  -3 -13   3      367.18      371.25     23.08 o 
  -2 -13   3      306.04      334.44     39.61 o 
  -1 -13   3       80.38       65.83     29.13 o 
   0 -13   3        6.03       21.51     30.16 o 
   1 -13   3      124.66      100.90     20.01 o 
   2 -13   3       48.96       37.84     15.48 o 
   3 -13   3       93.05      126.69     20.88 o 
   4 -13   3      271.39      298.84     27.04 o 
   5 -13   3       77.40       60.69     23.33 o 
   6 -13   3      121.91      112.32     28.10 o 
   7 -13   3       98.28       81.83     28.18 o 
   8 -13   3      179.08      229.89     36.03 o 
 -10 -12   3       32.09       35.05     39.39 o 
  -9 -12   3        9.48        5.66     40.89 o 
  -8 -12   3      159.21      155.67     42.22 o 
  -7 -12   3       85.03      155.01     40.20 o 
  -5 -12   3      804.20      852.20     30.56 o 
  -4 -12   3      525.24      564.54     33.93 o 
  -3 -12   3       69.32       76.95     16.02 o 
  -2 -12   3      271.93      245.99     34.53 o 
  -1 -12   3       78.27       60.13     25.85 o 
   0 -12   3      786.05      773.65     48.36 o 
   1 -12   3      113.55       99.12     13.78 o 
   2 -12   3        3.02        1.94     14.18 o 
   3 -12   3       74.66       54.98     18.76 o 
   4 -12   3      174.22      182.06     23.99 o 
   5 -12   3      345.53      319.56     29.30 o 
   6 -12   3       66.34       79.58     26.31 o 
   7 -12   3       21.23       27.98     30.36 o 
   8 -12   3       16.82       10.45     31.25 o 
 -10 -11   3      169.46      182.85     51.60 o 
  -9 -11   3       24.06       11.33     39.98 o 
  -8 -11   3       40.15       26.55     37.40 o 
  -7 -11   3       71.73       57.11     32.95 o 
  -5 -11   3      340.78      380.22     21.04 o 
  -4 -11   3     1340.38     1326.57     28.69 o 
  -3 -11   3      177.80      196.82     16.23 o 
  -2 -11   3      269.75      256.80     30.93 o 
  -1 -11   3     1124.76     1060.83     50.97 o 
   0 -11   3      108.34      132.39     27.95 o 
   1 -11   3      169.70      184.89     25.15 o 
   2 -11   3      167.84      159.03     17.78 o 
   3 -11   3       31.15       41.08     18.03 o 
   4 -11   3      268.96      257.05     24.76 o 
   5 -11   3       74.89       70.14     24.76 o 
   6 -11   3       61.50       81.63     26.62 o 
   7 -11   3      126.93      146.64     30.80 o 
   8 -11   3       13.47       17.17     26.73 o 
 -10 -10   3       44.57       48.84     39.31 o 
  -9 -10   3       19.75       13.46     41.45 o 
  -8 -10   3       50.18       58.66     38.87 o 
  -7 -10   3      279.56      235.11     43.25 o 
  -5 -10   3      162.52      163.65     15.34 o 
  -4 -10   3     1062.82     1106.04     24.40 o 
  -3 -10   3      610.60      636.58     48.38 o 
  -2 -10   3     1466.51     1452.75     54.10 o 
  -1 -10   3      399.14      395.74     37.14 o 
   0 -10   3      710.25      641.04     42.88 o 
   1 -10   3      185.49      175.45     14.74 o 
   2 -10   3       39.28       46.03     15.53 o 
   3 -10   3       28.63       27.04     17.40 o 
   4 -10   3      624.15      598.73     31.52 o 
   5 -10   3      167.25      155.58     26.68 o 
   6 -10   3      171.96      171.31     29.47 o 
   7 -10   3      108.44       98.58     27.93 o 
   8 -10   3       40.40       35.62     28.38 o 
   9 -10   3        0.38        0.00     32.62 o 
 -10  -9   3       16.40       22.84     44.72 o 
  -9  -9   3       41.37       51.93     35.23 o 
  -8  -9   3       39.23       44.17     31.37 o 
  -7  -9   3      180.54      135.85     39.75 o 
  -6  -9   3      775.96      752.72     25.93 o 
  -5  -9   3      281.32      283.72     15.85 o 
  -4  -9   3       22.43       16.97      9.34 o 
  -3  -9   3     1973.19     2061.53     61.42 o 
  -2  -9   3      531.31      477.86     37.22 o 
  -1  -9   3     2188.18     2224.37     62.89 o 
   0  -9   3       13.55       29.64     26.96 o 
   1  -9   3     2370.46     2460.94     36.50 o 
   2  -9   3      546.15      536.18     22.72 o 
   3  -9   3      262.52      268.57     22.06 o 
   4  -9   3       91.09       89.49     19.74 o 
   5  -9   3      226.81      252.51     28.92 o 
   6  -9   3      436.08      427.49     23.71 o 
   7  -9   3      131.90      132.24     29.48 o 
   8  -9   3        4.96       18.07     28.28 o 
   9  -9   3       61.92       68.49     32.38 o 
 -10  -8   3       35.02       66.31     46.01 o 
  -9  -8   3       49.62       69.06     39.39 o 
  -8  -8   3      294.03      289.06     45.05 o 
  -7  -8   3      153.91      164.72     37.70 o 
  -6  -8   3      283.05      302.81     18.35 o 
  -5  -8   3      587.20      548.73     18.06 o 
  -4  -8   3       85.23       82.63      8.47 o 
  -3  -8   3     1414.01     1398.83     51.19 o 
  -2  -8   3      767.33      779.09     41.30 o 
  -1  -8   3      127.23      186.19     24.75 o 
   0  -8   3      476.27      525.30     37.18 o 
   1  -8   3     2274.63     2266.52     34.85 o 
   2  -8   3     1812.14     1904.00     81.33 o 
   3  -8   3      191.78      186.47     20.25 o 
   4  -8   3      270.62      259.24     24.90 o 
   5  -8   3      411.88      396.30     30.44 o 
   6  -8   3      352.78      396.13     23.41 o 
   7  -8   3       51.19       57.73     27.52 o 
   8  -8   3      108.81      131.34     43.91 o 
   9  -8   3       57.92       91.57     30.70 o 
 -10  -7   3        6.69       19.86     39.83 o 
  -9  -7   3       80.54       93.41     41.59 o 
  -8  -7   3      649.39      621.14     56.12 o 
  -7  -7   3      689.10      680.28     51.93 o 
  -6  -7   3      103.33       90.54     14.27 o 
  -5  -7   3      313.87      313.70     13.53 o 
  -4  -7   3      184.54      196.86     29.94 o 
  -3  -7   3      475.89      573.44     37.44 o 
  -2  -7   3      856.81      745.41     38.06 o 
  -1  -7   3      507.94      498.79     34.90 o 
   0  -7   3      807.22      842.90     39.09 o 
   1  -7   3       73.24       47.07     21.48 o 
   2  -7   3      343.03      361.21     20.50 o 
   3  -7   3      452.93      465.03     32.91 o 
   4  -7   3       55.85       65.47     19.55 o 
   5  -7   3       95.33      102.35     23.23 o 
   6  -7   3      587.90      629.95     26.71 o 
   7  -7   3      196.12      221.60     22.17 o 
   8  -7   3       65.53       55.21     26.76 o 
   9  -7   3       30.48       54.36     32.02 o 
 -10  -6   3       82.84      125.88     41.96 o 
  -9  -6   3       87.01      109.63     43.28 o 
  -8  -6   3       41.62        5.22     35.64 o 
  -7  -6   3      157.37      127.54     34.90 o 
  -6  -6   3       72.75       62.81     13.64 o 
  -5  -6   3       53.53       61.86      9.01 o 
  -4  -6   3       85.29      107.90     27.21 o 
  -3  -6   3      538.10      614.37     35.89 o 
  -2  -6   3     1059.45     1106.62     43.80 o 
  -1  -6   3      498.88      476.10     33.39 o 
   0  -6   3      163.20      155.89     26.92 o 
   1  -6   3      156.52      143.20     27.88 o 
   2  -6   3      235.45      253.97     18.85 o 
   3  -6   3      410.13      418.32     24.26 o 
   4  -6   3       10.08       10.98     17.82 o 
   5  -6   3      525.82      519.55     27.61 o 
   6  -6   3      404.91      403.77     24.11 o 
   7  -6   3       48.48       56.22     18.41 o 
   8  -6   3       24.91       25.09     25.89 o 
   9  -6   3       44.76       86.70     34.25 o 
 -10  -5   3       48.21       41.26     36.92 o 
  -9  -5   3      364.05      359.19     51.45 o 
  -8  -5   3      749.74      695.94     55.46 o 
  -7  -5   3      364.63      335.21     20.96 o 
  -6  -5   3       60.37       72.57     12.65 o 
  -5  -5   3      217.94      227.57     12.72 o 
  -4  -5   3       42.63       65.53     23.21 o 
  -3  -5   3       22.41       25.74     22.10 o 
  -2  -5   3     1313.33     1364.34     44.20 o 
  -1  -5   3     3198.59     3123.02     62.08 o 
   0  -5   3       76.71       71.34     20.82 o 
   1  -5   3      281.56      206.72     24.82 o 
   2  -5   3      854.53      856.53     27.65 o 
   3  -5   3      509.03      524.70     25.24 o 
   4  -5   3      448.78      511.85     27.47 o 
   5  -5   3      120.30      144.77     18.14 o 
   6  -5   3      400.74      358.08     23.21 o 
   7  -5   3       30.52       47.10     19.05 o 
   8  -5   3      114.45      136.18     20.71 o 
   9  -5   3        0.11        1.26     29.67 o 
 -11  -4   3       59.77       62.26     45.16 o 
 -10  -4   3       30.43       38.87     38.61 o 
  -9  -4   3      276.74      262.03     45.38 o 
  -8  -4   3      102.50       88.37     31.48 o 
  -7  -4   3      296.93      274.49     41.56 o 
  -6  -4   3       70.46       95.25     32.07 o 
  -3  -4   3      156.25      121.58     23.32 o 
  -2  -4   3      692.59      734.15     34.09 o 
  -1  -4   3      581.28      615.07     31.52 o 
   0  -4   3     1271.95     1318.48     42.92 o 
   1  -4   3      489.68      516.55     29.90 o 
   2  -4   3     2956.52     2911.53     67.52 o 
   3  -4   3      119.79      111.69     19.82 o 
   4  -4   3        7.34        6.71     16.33 o 
   5  -4   3      582.42      634.07     25.37 o 
   6  -4   3      157.64      149.82     20.12 o 
   7  -4   3       75.16       74.23     19.07 o 
   8  -4   3      103.33       86.08     20.34 o 
   9  -4   3       47.41       48.08     32.99 o 
 -11  -3   3       43.54       56.27     47.07 o 
 -10  -3   3      225.59      234.37     50.27 o 
  -9  -3   3      615.11      517.10     50.46 o 
  -8  -3   3      245.75      197.89     42.26 o 
  -7  -3   3      221.42      200.61     34.83 o 
  -6  -3   3       36.35       60.50     23.87 o 
  -3  -3   3      135.19      169.68     22.47 o 
  -2  -3   3     2268.40     2249.79     46.37 o 
  -1  -3   3      174.76      156.33     24.90 o 
   0  -3   3      149.13      103.67     23.98 o 
   1  -3   3      203.22      187.81     27.43 o 
   2  -3   3      482.87      499.30     35.38 o 
   3  -3   3      305.75      287.03     22.81 o 
   4  -3   3      463.63      417.66     33.87 o 
   5  -3   3       45.46       44.83     18.73 o 
   6  -3   3      122.66      120.35     23.29 o 
   7  -3   3       22.18       16.70     22.09 o 
   8  -3   3       75.18       74.52     23.88 o 
   9  -3   3       41.79       35.78     44.90 o 
 -11  -2   3       62.61       95.29     48.84 o 
 -10  -2   3      134.87      133.31     47.15 o 
  -9  -2   3      220.34      236.61     46.34 o 
  -8  -2   3       48.14       63.73     32.62 o 
  -7  -2   3      142.50      152.66     35.41 o 
  -6  -2   3       64.85       77.27     28.32 o 
  -3  -2   3      372.33      382.43     22.51 o 
  -2  -2   3     2333.40     2349.19     43.36 o 
  -1  -2   3      147.22      149.38     22.03 o 
   0  -2   3     1713.30     1706.43     44.17 o 
   1  -2   3      118.99      104.59     23.57 o 
   3  -2   3     1492.88     1484.41     50.31 o 
   4  -2   3     1002.38     1014.20     46.85 o 
   5  -2   3      334.10      301.28     25.28 o 
   6  -2   3       85.84       97.06     24.31 o 
   7  -2   3      104.03       87.77     24.21 o 
   8  -2   3       10.24       21.95     24.26 o 
   9  -2   3        3.40       30.84     26.84 o 
 -11  -1   3        5.89        5.11     43.25 o 
 -10  -1   3       34.53       34.27     36.30 o 
  -9  -1   3      269.35      266.59     43.84 o 
  -8  -1   3      196.87      203.77     41.08 o 
  -7  -1   3       14.02        0.00     31.22 o 
  -6  -1   3      146.29      194.43     32.80 o 
  -3  -1   3      255.67      280.89     18.72 o 
  -2  -1   3       51.74       36.37     15.59 o 
  -1  -1   3      755.74      780.34     28.06 o 
   0  -1   3     1891.49     1746.36     42.37 o 
   4  -1   3      750.66      665.43     27.74 o 
   5  -1   3      158.82      143.20     22.39 o 
   6  -1   3       16.17       24.87     21.24 o 
   7  -1   3       23.08       36.50     20.77 o 
   8  -1   3      214.25      270.10     31.66 o 
   9  -1   3      221.75      280.62     34.01 o 
 -11   0   3        6.11       17.32     38.03 o 
 -10   0   3        0.09        2.83     24.34 o 
  -9   0   3       54.18       36.81     23.93 o 
  -8   0   3        2.77        7.25     20.04 o 
  -7   0   3      176.34      166.47     22.88 o 
  -6   0   3        0.90        2.68     25.30 o 
  -5   0   3      703.62      608.05     36.89 o 
  -3   0   3      444.48      444.40     18.28 o 
  -2   0   3      124.97       99.15     15.19 o 
  -1   0   3     1754.33     1607.76     33.87 o 
   0   0   3        0.85        6.10     19.42 o 
   4   0   3      168.95      168.87     27.21 o 
   5   0   3        4.15        8.99     20.28 o 
   6   0   3      131.92      107.50     24.16 o 
   7   0   3       42.63       49.92     24.64 o 
   8   0   3       33.32       37.26     23.41 o 
   9   0   3       17.46       19.01     26.68 o 
 -11   1   3        5.52       10.55     45.23 o 
 -10   1   3       31.92       52.12     25.12 o 
  -9   1   3      266.36      286.72     30.74 o 
  -8   1   3      194.87      201.00     24.96 o 
  -7   1   3       13.86        4.66     19.74 o 
  -6   1   3      140.08      166.34     20.34 o 
  -5   1   3      113.71      115.88     27.58 o 
  -2   1   3       49.34       44.65     11.44 o 
  -1   1   3      744.48      763.28     24.09 o 
   4   1   3      758.73      663.14     41.78 o 
   5   1   3      159.73      150.78     29.16 o 
   6   1   3       16.16       13.13     28.17 o 
   7   1   3       22.93       35.93     33.43 o 
   8   1   3      215.74      222.57     40.64 o 
   9   1   3      219.80      257.72     44.94 o 
 -11   2   3       63.14       42.33     38.65 o 
 -10   2   3      132.72      152.55     32.56 o 
  -9   2   3      221.47      270.38     29.12 o 
  -8   2   3       49.74       59.72     22.62 o 
  -7   2   3      145.50      134.53     23.94 o 
  -6   2   3       68.06       58.32     19.37 o 
  -5   2   3      221.37      211.09     29.60 o 
  -2   2   3     2334.93     2310.87     24.93 o 
   3   2   3     1492.71     1511.99     52.85 o 
   4   2   3      993.38      975.25     48.80 o 
   5   2   3      330.02      308.14     38.54 o 
   6   2   3       92.21      101.68     34.16 o 
   7   2   3      106.14       79.99     36.78 o 
   8   2   3       11.34        0.00     36.30 o 
   9   2   3        3.74       36.70     40.23 o 
 -11   3   3       43.06       83.68     32.29 o 
 -10   3   3      226.11      239.88     32.22 o 
  -9   3   3      609.23      622.67     37.47 o 
  -8   3   3      243.05      258.95     27.91 o 
  -7   3   3      220.36      205.93     25.50 o 
  -6   3   3       34.83       63.53     19.64 o 
  -5   3   3      127.30      126.36     18.88 o 
  -4   3   3      215.80      174.43     24.82 o 
   3   3   3      314.57      365.81     29.86 o 
   4   3   3      468.48      402.03     37.44 o 
   5   3   3       47.45       52.48     29.97 o 
   6   3   3      125.78      150.63     38.10 o 
   7   3   3       23.89       30.45     36.19 o 
   8   3   3       77.08       72.48     39.39 o 
   9   3   3       40.62       49.02     39.83 o 
 -11   4   3       60.09       95.54     31.08 o 
 -10   4   3       30.28       42.07     26.66 o 
  -9   4   3      276.31      274.54     30.53 o 
  -8   4   3      107.03      120.85     26.63 o 
  -7   4   3      298.49      303.86     28.02 o 
  -6   4   3       68.12       65.20     20.23 o 
  -5   4   3      298.79      279.51     20.83 o 
  -4   4   3      348.31      353.08     26.96 o 
   3   4   3      122.25      116.17     28.17 o 
   4   4   3        5.81        3.86     27.40 o 
   5   4   3      581.96      621.25     44.09 o 
   6   4   3      153.20      149.42     35.12 o 
   7   4   3       77.74       66.97     37.03 o 
   8   4   3      108.92      113.42     36.70 o 
   9   4   3       45.43       43.54     43.17 o 
 -10   5   3       49.02       27.31     27.86 o 
  -9   5   3      366.73      393.48     33.64 o 
  -8   5   3      748.36      807.05     41.37 o 
  -7   5   3      371.62      344.89     37.68 o 
  -6   5   3       58.32       64.73     18.88 o 
  -5   5   3      218.15      208.00     19.00 o 
  -4   5   3       42.42       56.22     15.29 o 
  -3   5   3       20.57       16.11     14.42 o 
   2   5   3      823.47      813.77     40.01 o 
   3   5   3      506.43      495.55     36.52 o 
   4   5   3      446.40      457.67     40.67 o 
   5   5   3      123.48      131.29     35.12 o 
   6   5   3      406.30      332.34     41.52 o 
   7   5   3       32.36       34.35     36.22 o 
   8   5   3      111.68       66.23     38.50 o 
   9   5   3        0.11        1.77     38.61 o 
 -10   6   3       82.10       90.17     28.72 o 
  -9   6   3       86.25       71.61     25.62 o 
  -8   6   3       42.33       25.81     24.44 o 
  -7   6   3      156.53      132.88     24.60 o 
  -6   6   3       71.93       54.33     21.57 o 
  -5   6   3       61.95       63.07     16.60 o 
  -4   6   3       89.69      109.28     23.43 o 
  -3   6   3      538.72      565.31     22.84 o 
   2   6   3      236.06      190.57     29.31 o 
   3   6   3      407.51      450.50     38.17 o 
   4   6   3       11.15        8.68     28.98 o 
   5   6   3      536.68      527.62     43.95 o 
   6   6   3      403.71      458.81     48.84 o 
   7   6   3       47.86       31.33     35.60 o 
   8   6   3       22.81       34.13     39.20 o 
   9   6   3       44.58       57.63     45.20 o 
 -10   7   3        6.60       24.76     29.07 o 
  -9   7   3       82.09       69.49     28.35 o 
  -8   7   3      647.76      616.26     35.26 o 
  -7   7   3      694.64      690.59     34.38 o 
  -6   7   3       99.57       86.97     20.40 o 
  -5   7   3      315.52      293.43     47.07 o 
  -4   7   3      191.07      169.10     16.81 o 
  -3   7   3      467.46      507.17     21.04 o 
  -2   7   3      854.40      799.87     17.14 o 
   1   7   3       68.48       35.41     17.84 o 
   2   7   3      341.27      367.94     34.02 o 
   3   7   3      455.50      449.91     35.49 o 
   4   7   3       55.65       51.49     31.74 o 
   5   7   3       97.94      102.02     33.69 o 
   6   7   3      593.96      563.00     51.23 o 
   7   7   3      190.90      179.13     41.56 o 
   8   7   3       63.60       71.60     42.26 o 
   9   7   3       30.75       34.72     44.02 o 
 -10   8   3       34.33       57.88     40.60 o 
  -9   8   3       52.26       63.25     27.07 o 
  -8   8   3      298.70      298.83     30.54 o 
  -7   8   3      149.11      121.28     24.89 o 
  -6   8   3      275.97      295.76     25.32 o 
  -5   8   3      584.32      566.51     25.46 o 
  -4   8   3       79.67       59.05     12.98 o 
  -3   8   3     1423.13     1334.40     29.60 o 
  -2   8   3      766.62      767.40     13.72 o 
   0   8   3      472.74      522.69     33.39 o 
   1   8   3     2246.65     2171.09     60.09 o 
   2   8   3     1818.14     1908.40     60.50 o 
   3   8   3      198.38      145.89     31.08 o 
   4   8   3      272.10      280.60     39.20 o 
   5   8   3      402.87      355.66     44.13 o 
   6   8   3      349.06      373.90     42.51 o 
   7   8   3       53.10       74.10     36.92 o 
   8   8   3      110.74      147.91     45.82 o 
   9   8   3       59.83      109.48     43.21 o 
 -10   9   3       15.68       28.77     28.37 o 
  -9   9   3       42.12       41.67     25.88 o 
  -8   9   3       37.58       14.73     24.28 o 
  -7   9   3      179.67      182.72     25.73 o 
  -6   9   3      781.69      772.16     32.70 o 
  -5   9   3      282.05      286.85     23.11 o 
  -4   9   3       19.21       19.23     12.66 o 
  -3   9   3     1988.36     2104.56     34.86 o 
  -1   9   3     2180.18     2265.93     51.74 o 
   0   9   3       15.73       24.24     19.97 o 
   1   9   3     2380.44     2387.14     62.37 o 
   2   9   3      551.39      574.03     36.52 o 
   3   9   3      260.87      286.15     35.67 o 
   4   9   3       95.79      116.98     34.83 o 
   5   9   3      224.13      234.55     37.88 o 
   6   9   3      437.98      435.86     49.98 o 
   7   9   3      129.27      114.37     37.03 o 
   8   9   3        4.59        2.87     39.79 o 
   9   9   3       62.91       78.81     39.57 o 
 -10  10   3       45.22       63.53     29.02 o 
  -9  10   3       20.57       53.21     25.10 o 
  -8  10   3       50.86       60.59     24.93 o 
  -7  10   3      282.85      253.25     27.50 o 
  -6  10   3      365.56      364.26     25.78 o 
  -5  10   3      158.13      145.39     18.60 o 
  -4  10   3     1055.28     1110.84     28.29 o 
  -2  10   3     1473.49     1571.64     39.72 o 
  -1  10   3      406.79      409.02     27.47 o 
   0  10   3      707.10      727.46     36.74 o 
   1  10   3      179.90      155.82     28.76 o 
   2  10   3       41.89       64.03     27.54 o 
   3  10   3       32.58       11.88     23.02 o 
   4  10   3      622.18      572.85     47.07 o 
   5  10   3      167.56      178.73     41.63 o 
   6  10   3      178.52      204.40     42.84 o 
   7  10   3      114.34      105.69     34.97 o 
   8  10   3       41.37       26.40     41.78 o 
   9  10   3        0.46       20.45     44.98 o 
 -10  11   3      167.35      232.77     34.61 o 
  -9  11   3       26.30       33.09     25.28 o 
  -8  11   3       40.27       32.93     24.18 o 
  -7  11   3       71.10       53.83     22.42 o 
  -6  11   3      407.38      370.60     25.35 o 
  -5  11   3      339.81      347.40     23.34 o 
  -4  11   3     1356.21     1334.95     27.96 o 
  -3  11   3      181.45      176.02     14.48 o 
  -2  11   3      268.82      310.61     22.80 o 
  -1  11   3     1131.51     1105.03     40.23 o 
   0  11   3      119.98      159.64     25.30 o 
   1  11   3      171.01      177.70     30.71 o 
   2  11   3      167.31      143.02     29.79 o 
   3  11   3       29.52       28.02     27.03 o 
   4  11   3      277.72      255.55     35.45 o 
   5  11   3       74.16       57.22     29.60 o 
   6  11   3       61.33       56.38     31.30 o 
   7  11   3      126.48      123.24     39.75 o 
   8  11   3       13.51        3.86     43.10 o 
 -10  12   3       32.73       65.54     28.64 o 
  -9  12   3        9.85        0.00     24.35 o 
  -8  12   3      160.85      153.44     27.33 o 
  -7  12   3       88.68       89.76     23.49 o 
  -6  12   3      118.00      131.45     21.27 o 
  -5  12   3      804.65      864.63     57.44 o 
  -4  12   3      520.27      512.62     14.50 o 
  -3  12   3       77.74       99.03     13.79 o 
  -2  12   3      270.42      276.48     22.69 o 
  -1  12   3       77.52       79.99     21.33 o 
   0  12   3      785.89      808.11     40.97 o 
   1  12   3      109.71      109.44     29.86 o 
   2  12   3        3.84        7.80     25.60 o 
   3  12   3       68.94       46.59     30.85 o 
   4  12   3      175.42      154.49     35.75 o 
   5  12   3      343.91      341.09     47.96 o 
   6  12   3       70.15       76.71     39.31 o 
   7  12   3       20.38       36.85     40.60 o 
   8  12   3       16.97       35.08     43.65 o 
  -9  13   3       10.64       27.54     41.34 o 
  -8  13   3       35.10       23.97     23.73 o 
  -7  13   3       14.62       24.64     38.98 o 
  -6  13   3      276.13      304.02     47.11 o 
  -5  13   3       21.54       30.89     35.71 o 
  -4  13   3      356.74      358.53     37.70 o 
  -3  13   3      362.91      363.45     18.72 o 
  -2  13   3      306.31      346.50     25.19 o 
  -1  13   3       85.27       60.16     21.66 o 
   0  13   3        5.11        0.00     22.14 o 
   1  13   3      119.69       76.16     29.05 o 
   2  13   3       46.48       34.97     28.94 o 
   3  13   3       98.37       99.51     33.54 o 
   4  13   3      278.15      276.70     43.80 o 
   5  13   3       79.20       56.01     32.44 o 
   6  13   3      119.52      117.79     41.00 o 
   7  13   3       98.10      116.54     46.34 o 
   8  13   3      177.96      234.22     54.06 o 
  -9  14   3       10.89       17.95     45.93 o 
  -8  14   3       18.36        0.00     35.30 o 
  -7  14   3      230.37      205.87     39.64 o 
  -6  14   3      347.10      383.24     49.87 o 
  -5  14   3      732.62      785.67     54.83 o 
  -4  14   3      732.73      631.99     47.92 o 
  -3  14   3      170.46      191.21     16.38 o 
  -2  14   3        4.84       14.75     18.53 o 
  -1  14   3       73.93       50.20     21.81 o 
   0  14   3       11.84        0.00     25.01 o 
   1  14   3      170.44      203.26     32.36 o 
   2  14   3      201.75      224.00     37.29 o 
   3  14   3       36.63       16.51     32.11 o 
   4  14   3      177.47      113.12     39.35 o 
   5  14   3       12.46       26.92     36.48 o 
   6  14   3      131.55      105.03     37.29 o 
   7  14   3        6.24        0.00     42.40 o 
   8  14   3       65.78       60.35     49.06 o 
  -9  15   3        2.52        0.00     45.31 o 
  -8  15   3        1.15        0.00     39.20 o 
  -7  15   3       73.47       62.41     39.86 o 
  -6  15   3      267.16      236.61     41.41 o 
  -5  15   3      102.88      113.16     37.58 o 
  -4  15   3      156.58      198.33     40.09 o 
  -3  15   3      191.64      158.30     16.51 o 
  -2  15   3      102.81      122.39     20.67 o 
  -1  15   3      569.02      589.44     35.53 o 
   0  15   3      360.15      397.91     36.33 o 
   1  15   3      219.18      199.47     32.40 o 
   2  15   3      171.77      176.08     32.91 o 
   3  15   3      574.76      547.52     49.57 o 
   4  15   3     1136.93     1094.41     63.92 o 
   5  15   3       64.69       61.01     36.22 o 
   6  15   3       47.51       48.29     42.07 o 
   7  15   3      284.12      294.17     49.28 o 
   8  15   3       64.85       65.46     50.60 o 
  -9  16   3       36.05       45.53     39.61 o 
  -8  16   3      103.77       41.78     45.49 o 
  -7  16   3       15.21       35.56     41.48 o 
  -6  16   3      107.92      119.52     41.23 o 
  -5  16   3       99.88      107.53     41.04 o 
  -4  16   3      167.70      137.95     39.94 o 
  -3  16   3      550.59      563.11     23.09 o 
  -2  16   3       82.62       89.18     20.85 o 
  -1  16   3      731.57      790.42     40.71 o 
   0  16   3       35.86       57.48     27.29 o 
   1  16   3      285.03      297.96     38.25 o 
   2  16   3      107.25      150.96     32.69 o 
   3  16   3      889.71      980.40     61.05 o 
   4  16   3      331.40      382.61     45.31 o 
   5  16   3      253.89      125.00     41.37 o 
   6  16   3       65.66       49.72     38.95 o 
   7  16   3       68.21       81.49     39.68 o 
  -8  17   3       43.88       59.25     37.25 o 
  -7  17   3       34.85       57.96     36.78 o 
  -6  17   3       59.29       55.72     40.53 o 
  -5  17   3      379.65      298.29     40.97 o 
  -4  17   3       29.62       43.62     30.63 o 
  -2  17   3      231.33      272.25     26.52 o 
  -1  17   3      105.60       76.71     25.45 o 
   0  17   3       16.02        2.72     26.18 o 
   1  17   3      911.77      887.80     51.45 o 
   2  17   3     1199.62     1094.30     61.75 o 
   3  17   3      561.98      512.21     49.90 o 
   4  17   3      176.11      151.26     42.77 o 
   5  17   3      114.39      143.68     42.73 o 
   6  17   3       29.91       45.20     39.61 o 
   7  17   3      132.27      147.51     51.93 o 
  -8  18   3       33.28       31.63     46.59 o 
  -7  18   3      115.37      146.33     49.72 o 
  -6  18   3       52.81       83.41     40.45 o 
  -5  18   3       23.53       25.04     39.46 o 
  -4  18   3      214.80      226.32     44.35 o 
  -2  18   3       77.77       65.53     22.73 o 
  -1  18   3      291.15      287.70     32.73 o 
   0  18   3      193.73      139.38     31.74 o 
   1  18   3        3.94       22.18     31.55 o 
   2  18   3      219.96      135.44     39.57 o 
   3  18   3       30.63       16.25     32.29 o 
   4  18   3      368.60      372.72     50.16 o 
   5  18   3      186.93      223.12     46.63 o 
   6  18   3      106.34      126.18     47.66 o 
   7  18   3      108.71      106.65     51.08 o 
  -8  19   3       43.53       38.28     39.75 o 
  -7  19   3       87.18      103.19     41.08 o 
  -6  19   3        7.47        0.00     40.20 o 
  -5  19   3       33.62       49.94     33.58 o 
  -4  19   3        2.77       11.11     31.30 o 
  -2  19   3       83.00       83.81     23.32 o 
  -1  19   3      192.31      186.53     30.89 o 
   0  19   3      596.56      522.95     42.73 o 
   1  19   3      497.67      526.11     47.18 o 
   2  19   3      251.93      237.28     43.47 o 
   3  19   3       10.34       17.58     29.13 o 
   4  19   3       35.98       31.41     31.66 o 
   5  19   3      100.38      116.25     45.20 o 
   6  19   3        9.25        2.17     36.59 o 
  -7  20   3       37.19       79.07     47.81 o 
  -6  20   3       25.01       42.29     43.91 o 
  -5  20   3       90.05      100.54     44.06 o 
  -4  20   3       21.21       32.99     37.70 o 
  -1  20   3      116.28      119.67     29.09 o 
   0  20   3        7.38       16.95     29.38 o 
   1  20   3      758.71      770.71     52.41 o 
   2  20   3      205.42      130.77     38.43 o 
   3  20   3      116.40      109.52     34.39 o 
   4  20   3       34.02       71.97     41.41 o 
   5  20   3       85.82       94.48     41.63 o 
   6  20   3       98.98      129.89     50.64 o 
  -7  21   3       13.33        8.75     45.53 o 
  -6  21   3        8.15        3.53     37.03 o 
  -5  21   3        9.94       14.16     41.63 o 
  -4  21   3       28.56       63.07     39.39 o 
  -1  21   3        4.57       13.35     27.14 o 
   0  21   3      853.11      915.05     53.10 o 
   1  21   3       91.80       68.99     34.86 o 
   2  21   3        9.56       26.07     34.27 o 
   3  21   3       38.05       34.31     37.44 o 
   4  21   3       12.44        1.18     40.45 o 
   5  21   3       53.26       46.63     44.31 o 
  -6  22   3       42.22       76.97     46.67 o 
  -5  22   3        6.95        0.00     34.75 o 
   0  22   3      139.51      171.45     35.23 o 
   1  22   3       56.54       68.99     36.70 o 
   2  22   3      130.95      137.76     42.07 o 
   3  22   3       32.37       23.13     40.49 o 
   4  22   3        0.53        6.03     34.86 o 
   5  22   3        0.76        0.00     37.81 o 
  -6  23   3        7.35        0.00     48.36 o 
  -5  23   3       98.74      122.98     47.44 o 
   0  23   3      524.74      573.63     49.17 o 
   1  23   3       49.68       39.35     35.08 o 
   2  23   3       55.34       65.24     39.68 o 
   3  23   3       53.95       32.33     42.73 o 
   4  23   3       80.03      118.56     45.42 o 
  -5  24   3       14.61       47.85     45.64 o 
   0  24   3       17.56       49.43     32.99 o 
   1  24   3        7.50        6.10     35.89 o 
   2  24   3      105.24       93.45     42.07 o 
   3  24   3       67.72       98.34     44.06 o 
   4  24   3       52.05       69.14     44.72 o 
   1  25   3       63.15       68.88     38.91 o 
   2  25   3       30.29       46.04     42.29 o 
   3  25   3       18.86       53.03     41.04 o 
   1  26   3        5.90        0.00     37.70 o 
   2  26   3       60.55       53.62     42.92 o 
  -2 -26   4       97.84      116.28     46.93 o 
  -1 -26   4      147.80      152.73     56.78 o 
   0 -26   4      128.16      167.51     56.52 o 
   1 -26   4       30.43       44.61     52.55 o 
  -4 -25   4       64.20       86.17     51.82 o 
  -3 -25   4       11.23       58.29     53.03 o 
  -2 -25   4        9.75        0.29     48.91 o 
  -1 -25   4      106.09       94.07     47.11 o 
   0 -25   4      138.64      155.16     48.18 o 
   1 -25   4      354.59      349.26     56.60 o 
   2 -25   4        5.10        0.00     49.98 o 
  -5 -24   4       23.85       57.77     50.53 o 
  -4 -24   4       15.76       46.85     51.45 o 
  -3 -24   4       22.53       11.03     50.24 o 
  -2 -24   4       92.56      117.06     53.10 o 
  -1 -24   4       78.71      115.70     48.84 o 
   0 -24   4       88.41      126.36     52.81 o 
   1 -24   4       50.38       52.88     47.37 o 
   2 -24   4       62.57       47.00     50.42 o 
   3 -24   4       21.87       16.62     45.34 o 
  -5 -23   4       21.17       56.19     42.62 o 
  -4 -23   4       10.21       37.18     48.14 o 
  -3 -23   4        7.25       50.79     47.15 o 
  -2 -23   4       19.27       22.43     47.04 o 
  -1 -23   4      141.70      104.26     50.53 o 
   0 -23   4      106.83      129.41     46.26 o 
   1 -23   4      214.27      261.84     57.55 o 
   2 -23   4       10.89       37.51     47.62 o 
   3 -23   4       21.92       17.98     43.43 o 
   4 -23   4       18.28       40.86     47.11 o 
  -5 -22   4       38.67        8.72     47.48 o 
  -4 -22   4      109.80       71.68     39.46 o 
  -3 -22   4       26.26       44.72     46.04 o 
  -2 -22   4       28.70       56.74     43.54 o 
  -1 -22   4       14.09       27.36     36.81 o 
   0 -22   4        4.90       14.45     43.14 o 
   1 -22   4       58.06       72.78     45.97 o 
   2 -22   4       30.68       35.41     46.45 o 
   3 -22   4       18.15        0.00     41.00 o 
   4 -22   4       29.29       66.75     43.47 o 
  -5 -21   4       58.82       48.43     38.76 o 
  -4 -21   4       78.37       81.97     46.48 o 
  -3 -21   4       31.49       21.99     45.82 o 
  -2 -21   4        0.06        3.86     35.82 o 
  -1 -21   4      187.40      172.29     50.20 o 
   0 -21   4      121.85      141.73     48.21 o 
   1 -21   4      344.73      381.62     51.27 o 
   2 -21   4       37.85       34.39     44.09 o 
   3 -21   4       53.92       53.10     41.70 o 
   4 -21   4      103.10      113.97     45.05 o 
   5 -21   4       98.23      121.65     50.93 o 
  -5 -20   4       13.35       10.81     45.38 o 
  -4 -20   4       44.15      101.17     46.96 o 
  -3 -20   4       52.20       60.86     43.06 o 
  -2 -20   4       57.01       42.22     40.20 o 
  -1 -20   4      106.52      107.38     42.37 o 
   0 -20   4       50.88       68.84     37.14 o 
   1 -20   4      132.73      174.13     41.45 o 
   2 -20   4       37.61        5.19     43.65 o 
   3 -20   4        4.94       28.65     40.27 o 
   4 -20   4       52.25       58.62     45.31 o 
   5 -20   4       67.47       98.67     45.38 o 
  -5 -19   4       18.26       21.29     36.30 o 
  -4 -19   4       20.42       11.29     37.77 o 
  -3 -19   4      166.46      128.35     44.31 o 
  -2 -19   4       10.00       21.26     41.78 o 
  -1 -19   4      671.44      633.90     59.17 o 
   0 -19   4      266.41      267.58     47.11 o 
   1 -19   4      436.44      485.59     52.59 o 
   2 -19   4      120.87      134.67     46.67 o 
   3 -19   4      294.10      291.48     52.37 o 
   4 -19   4       49.91       48.54     43.40 o 
   5 -19   4       73.47      113.16     48.43 o 
   6 -19   4       94.44       62.08     51.27 o 
  -8 -18   4       51.94       76.09     47.96 o 
  -5 -18   4       95.73       92.67     44.17 o 
  -4 -18   4      277.20      331.61     49.13 o 
  -3 -18   4      320.96      262.69     46.93 o 
  -2 -18   4       17.98        0.00     41.19 o 
  -1 -18   4      106.43       98.34     40.45 o 
   0 -18   4      702.09      645.56     60.05 o 
   1 -18   4      333.04      282.22     45.45 o 
   2 -18   4      221.60      205.24     48.21 o 
   3 -18   4      128.25      174.61     46.82 o 
   4 -18   4       66.68       99.70     40.86 o 
   5 -18   4       85.54       82.41     43.21 o 
   6 -18   4      132.71      111.87     45.79 o 
  -8 -17   4       29.44       55.13     45.86 o 
  -5 -17   4       15.09       41.26     40.67 o 
  -4 -17   4       66.79       64.32     41.12 o 
  -3 -17   4      342.31      371.65     48.65 o 
  -2 -17   4       24.60       13.83     33.21 o 
  -1 -17   4       85.64      128.83     43.91 o 
   0 -17   4       90.18       43.28     41.56 o 
   1 -17   4      291.09      319.69     43.98 o 
   2 -17   4      339.69      354.00     47.55 o 
   3 -17   4      643.11      679.43     56.19 o 
   4 -17   4      192.08      153.50     47.62 o 
   5 -17   4       34.44       24.45     25.72 o 
   6 -17   4       67.40       76.33     29.88 o 
  -8 -16   4       56.14       63.18     44.79 o 
  -5 -16   4       84.82       73.92     35.89 o 
  -4 -16   4      234.56      280.27     41.74 o 
  -3 -16   4       33.19       45.23     33.65 o 
  -2 -16   4       76.36       92.93     37.36 o 
  -1 -16   4       79.60       69.47     32.47 o 
   0 -16   4      338.86      345.47     48.65 o 
   1 -16   4      721.91      659.79     54.35 o 
   2 -16   4       52.26       77.49     39.35 o 
   3 -16   4       45.11       58.65     20.99 o 
   4 -16   4       80.34       77.48     23.01 o 
   5 -16   4       95.10      122.09     26.13 o 
   6 -16   4       55.84       57.68     27.66 o 
   7 -16   4       88.96      115.26     34.19 o 
  -9 -15   4       21.92       66.78     39.86 o 
  -8 -15   4      105.33      101.61     44.61 o 
  -5 -15   4       79.65       83.26     35.34 o 
  -4 -15   4      246.26      223.60     45.12 o 
  -3 -15   4      194.81      182.74     36.78 o 
  -2 -15   4      176.22      153.65     41.63 o 
  -1 -15   4      182.09      189.87     41.89 o 
   0 -15   4       53.38       73.18     38.80 o 
   1 -15   4       80.15       91.39     40.23 o 
   2 -15   4       43.80       48.73     18.05 o 
   3 -15   4      579.56      568.74     69.10 o 
   4 -15   4       88.71       92.45     24.46 o 
   5 -15   4       63.03       42.75     24.68 o 
   6 -15   4       62.33       79.46     29.38 o 
   7 -15   4       70.93       96.69     31.60 o 
  -9 -14   4       73.65       61.75     43.25 o 
  -8 -14   4       31.38       48.18     35.05 o 
  -5 -14   4       50.48       85.25     38.06 o 
  -4 -14   4      241.37      230.03     36.70 o 
  -3 -14   4       74.76       33.80     29.75 o 
  -2 -14   4      304.02      319.36     41.63 o 
  -1 -14   4      298.92      277.73     42.81 o 
   0 -14   4      262.43      250.18     43.03 o 
   1 -14   4       60.76       47.92     35.27 o 
   2 -14   4      267.68      291.11     22.18 o 
   3 -14   4      209.91      216.86     24.54 o 
   4 -14   4      117.07      147.78     25.81 o 
   5 -14   4      103.12      121.91     26.77 o 
   6 -14   4       34.65       42.28     26.85 o 
   7 -14   4      150.89      167.33     34.66 o 
  -9 -13   4      104.54      168.73     50.71 o 
  -8 -13   4       24.61       21.04     37.88 o 
  -5 -13   4      139.48       99.92     37.70 o 
  -4 -13   4      470.64      369.52     45.60 o 
  -3 -13   4      219.94      195.98     37.14 o 
  -2 -13   4      350.53      383.42     40.93 o 
  -1 -13   4       69.94       75.02     32.84 o 
   0 -13   4      228.16      194.69     39.06 o 
   1 -13   4       54.35       23.68     33.02 o 
   2 -13   4       46.81       38.25     16.35 o 
   3 -13   4      230.68      256.97     36.79 o 
   4 -13   4      737.08      751.16     36.70 o 
   5 -13   4      578.06      552.68     43.23 o 
   6 -13   4       13.26       18.66     24.90 o 
   7 -13   4      148.06      136.05     37.90 o 
  -9 -12   4       78.77      101.02     40.16 o 
  -8 -12   4       55.46       31.30     41.19 o 
  -5 -12   4      282.41      268.02     40.23 o 
  -4 -12   4       30.36       27.32     32.91 o 
  -3 -12   4      178.33      190.31     37.18 o 
  -2 -12   4      158.64      135.63     35.56 o 
  -1 -12   4      467.22      465.06     40.12 o 
   0 -12   4       25.46       12.98     25.85 o 
   1 -12   4      512.06      470.58     41.81 o 
   2 -12   4      180.77      179.36     19.28 o 
   3 -12   4       12.14       19.16     18.98 o 
   4 -12   4      179.43      186.63     26.31 o 
   5 -12   4       36.63        3.92     23.57 o 
   6 -12   4        0.75       18.33     26.00 o 
   7 -12   4      269.08      280.12     35.34 o 
   8 -12   4      105.46       86.26     34.36 o 
 -10 -11   4       22.94       13.53     47.07 o 
  -9 -11   4       99.42       72.23     44.20 o 
  -8 -11   4      174.52      212.34     39.42 o 
  -5 -11   4      701.57      686.82     48.80 o 
  -4 -11   4      318.20      248.86     34.75 o 
  -3 -11   4      629.91      683.44     47.81 o 
  -2 -11   4     1056.05     1086.09     51.15 o 
  -1 -11   4      135.18      139.71     29.64 o 
   0 -11   4       33.32       36.33     31.37 o 
   1 -11   4       87.05       81.72     32.62 o 
   2 -11   4       70.73       68.73     17.05 o 
   3 -11   4        1.55        0.00     18.99 o 
   4 -11   4      283.63      295.88     27.05 o 
   5 -11   4      639.65      621.11     36.31 o 
   6 -11   4        2.26       34.28     26.75 o 
   7 -11   4        5.51       12.94     27.57 o 
   8 -11   4        3.29       12.76     30.24 o 
 -10 -10   4       10.28       15.45     41.45 o 
  -9 -10   4        7.15       28.98     36.22 o 
  -8 -10   4      142.36      147.40     44.65 o 
  -5 -10   4      506.88      466.57     44.61 o 
  -4 -10   4       23.19       38.72     29.90 o 
  -3 -10   4      344.64      337.93     38.50 o 
  -2 -10   4     2950.41     3012.25     78.52 o 
  -1 -10   4     1054.32     1047.33     51.60 o 
   0 -10   4       41.21       39.83     23.50 o 
   1 -10   4      316.72      332.82     38.36 o 
   2 -10   4      269.77      281.85     38.25 o 
   3 -10   4      114.92      129.61     21.34 o 
   4 -10   4      102.51      109.77     22.90 o 
   5 -10   4      111.39      124.47     26.32 o 
   6 -10   4      149.38      142.38     19.99 o 
   7 -10   4       66.91       81.99     29.98 o 
   8 -10   4       32.45       34.23     29.81 o 
 -10  -9   4       18.72       17.54     45.56 o 
  -9  -9   4       64.09       59.58     43.54 o 
  -8  -9   4      119.32       91.31     36.37 o 
  -5  -9   4      484.19      494.26     41.12 o 
  -4  -9   4      222.74      233.01     34.39 o 
  -3  -9   4     2060.45     2136.55     65.87 o 
  -2  -9   4      149.04      142.32     28.87 o 
  -1  -9   4      601.70      538.28     41.19 o 
   0  -9   4     1414.05     1373.02     54.43 o 
   1  -9   4      236.71      215.84     33.80 o 
   2  -9   4      144.17      132.36     27.80 o 
   3  -9   4       21.22       23.10     18.69 o 
   4  -9   4       13.71        8.33     21.02 o 
   5  -9   4       59.60       88.48     25.24 o 
   6  -9   4      140.67      145.71     19.54 o 
   7  -9   4       17.29       11.00     26.64 o 
   8  -9   4       48.78      100.87     31.09 o 
 -10  -8   4        9.08        0.00     41.12 o 
  -9  -8   4       31.17       81.57     42.03 o 
  -8  -8   4       64.62      121.98     37.77 o 
  -5  -8   4      109.24       97.57     30.93 o 
  -4  -8   4     1849.73     1884.60     60.94 o 
  -3  -8   4      822.50      867.35     43.80 o 
  -2  -8   4       26.87        0.00     25.30 o 
  -1  -8   4      944.47     1040.75     45.34 o 
   0  -8   4      979.75     1106.58     47.88 o 
   1  -8   4      710.82      667.85     39.61 o 
   2  -8   4       51.68       46.85     29.53 o 
   3  -8   4       83.37       68.23     18.78 o 
   4  -8   4       73.59       62.85     22.11 o 
   5  -8   4      342.34      359.64     30.50 o 
   6  -8   4      309.20      308.00     23.31 o 
   7  -8   4      107.27      132.14     30.64 o 
   8  -8   4       22.27       40.66     29.44 o 
 -10  -7   4       22.14       49.87     37.84 o 
  -9  -7   4       26.40       41.70     34.02 o 
  -8  -7   4      373.90      401.88     49.35 o 
  -5  -7   4      434.66      408.21     36.04 o 
  -4  -7   4       27.88       34.50     24.60 o 
  -3  -7   4      644.52      645.56     38.72 o 
  -2  -7   4      340.63      332.86     34.35 o 
  -1  -7   4      191.52      170.75     29.97 o 
   0  -7   4      212.78      159.75     27.29 o 
   1  -7   4      458.47      489.45     39.42 o 
   2  -7   4      178.40      179.61     29.35 o 
   3  -7   4      177.27      174.69     21.71 o 
   4  -7   4      412.41      411.53     28.66 o 
   5  -7   4      109.85       95.29     23.78 o 
   6  -7   4       56.41       53.79     18.16 o 
   7  -7   4      132.88      111.24     21.17 o 
   8  -7   4       37.30       57.00     28.27 o 
 -10  -6   4      137.41      172.88     45.12 o 
  -9  -6   4       19.20       26.29     31.15 o 
  -8  -6   4        6.31       19.71     36.19 o 
  -4  -6   4      542.12      448.00     34.50 o 
  -3  -6   4      144.03      170.31     28.76 o 
  -2  -6   4      654.66      657.55     39.35 o 
  -1  -6   4      360.03      386.00     34.42 o 
   0  -6   4       98.05       90.28     27.62 o 
   1  -6   4      411.47      428.14     36.55 o 
   2  -6   4      753.81      770.12     45.34 o 
   3  -6   4      564.16      603.27     42.48 o 
   4  -6   4      172.15      193.37     24.35 o 
   5  -6   4      203.17      179.36     25.69 o 
   6  -6   4      146.29      156.64     20.92 o 
   7  -6   4       61.96       66.42     19.36 o 
   8  -6   4       35.77       40.57     30.89 o 
   9  -6   4      157.83      195.50     34.07 o 
 -10  -5   4      134.26      192.41     47.29 o 
  -9  -5   4      223.35      197.71     40.27 o 
  -8  -5   4      387.09      378.27     48.36 o 
  -7  -5   4      293.65      286.78     42.18 o 
  -4  -5   4      776.40      744.38     37.18 o 
  -3  -5   4      296.45      268.43     28.10 o 
  -2  -5   4      571.74      637.47     36.37 o 
  -1  -5   4       73.23       58.58     24.46 o 
   0  -5   4      152.98      144.23     28.39 o 
   1  -5   4      102.00      106.39     27.95 o 
   2  -5   4     1228.66     1246.29     53.32 o 
   3  -5   4      333.44      300.53     35.89 o 
   4  -5   4        5.28        8.83     32.91 o 
   5  -5   4       26.58       34.48     21.88 o 
   6  -5   4      451.44      458.12     26.11 o 
   7  -5   4       25.50       39.26     19.79 o 
   8  -5   4      145.87      165.72     24.89 o 
   9  -5   4       61.11       87.65     33.82 o 
 -10  -4   4        4.81       30.45     36.92 o 
  -9  -4   4       10.76        7.50     34.53 o 
  -8  -4   4      203.44      185.68     37.92 o 
  -7  -4   4       86.05       63.11     28.87 o 
  -6  -4   4      161.64      159.31     11.62 o 
  -4  -4   4      411.63      383.57     28.02 o 
  -3  -4   4        4.08       13.17     21.29 o 
  -2  -4   4      330.83      304.61     28.13 o 
  -1  -4   4       55.42       63.59     26.22 o 
   0  -4   4     1245.26     1208.56     45.27 o 
   1  -4   4      281.95      277.77     32.69 o 
   2  -4   4     1146.77     1164.28     51.27 o 
   3  -4   4      661.15      653.83     45.34 o 
   4  -4   4      150.51      121.95     30.63 o 
   5  -4   4      841.07      881.18     78.30 o 
   6  -4   4      202.51      239.52     23.16 o 
   7  -4   4       75.37       94.21     21.48 o 
   8  -4   4      122.02      131.63     23.91 o 
   9  -4   4      243.63      307.22     57.26 o 
 -10  -3   4      173.76      189.80     43.36 o 
  -9  -3   4      330.90      270.93     47.99 o 
  -8  -3   4      207.08      171.15     37.14 o 
  -7  -3   4      171.80      133.46     36.08 o 
  -4  -3   4     1590.38     1660.79     43.73 o 
  -3  -3   4      580.16      600.99     29.68 o 
  -2  -3   4     1643.39     1720.51     45.12 o 
  -1  -3   4     1199.27     1269.68     43.28 o 
   0  -3   4     1403.78     1484.30     48.54 o 
   1  -3   4      715.49      735.81     36.63 o 
   2  -3   4      535.38      509.38     38.28 o 
   3  -3   4      703.14      692.15     44.98 o 
   4  -3   4      281.66      284.20     39.35 o 
   5  -3   4      297.79      295.27     34.97 o 
   6  -3   4      290.98      287.07     39.02 o 
   7  -3   4       11.82       22.18     31.48 o 
   8  -3   4      193.85      245.66     31.76 o 
   9  -3   4        0.09       16.88     41.34 o 
 -11  -2   4       73.34       70.13     47.77 o 
 -10  -2   4      187.66      226.32     48.99 o 
  -9  -2   4        1.83       17.10     37.66 o 
  -8  -2   4      266.22      234.96     43.03 o 
  -7  -2   4      735.15      704.18     49.87 o 
  -4  -2   4      200.94      245.96     21.88 o 
  -3  -2   4     1311.63     1329.95     36.55 o 
  -2  -2   4      417.02      442.34     27.40 o 
  -1  -2   4     1280.33     1299.28     41.15 o 
   0  -2   4      205.15      218.81     29.31 o 
   1  -2   4       19.59       26.00     24.16 o 
   2  -2   4       24.15        0.59     21.00 o 
   5  -2   4      522.75      506.99     43.80 o 
   6  -2   4      280.98      270.04     39.61 o 
   7  -2   4      146.74      206.79     39.17 o 
   8  -2   4      265.32      325.06     45.79 o 
   9  -2   4      200.73      239.52     46.78 o 
 -11  -1   4       45.54       56.97     44.09 o 
 -10  -1   4       30.58       23.06     43.03 o 
  -9  -1   4      287.18      288.69     42.66 o 
  -8  -1   4      470.06      398.68     43.95 o 
  -7  -1   4       31.23       43.91     32.29 o 
  -4  -1   4     1315.55     1320.87     33.76 o 
  -3  -1   4     2895.97     2967.46     47.51 o 
  -2  -1   4     2495.62     2390.49     44.68 o 
  -1  -1   4      934.28      907.51     34.90 o 
   0  -1   4      956.21     1071.42     41.63 o 
   1  -1   4     1217.55     1224.78     46.04 o 
   5  -1   4      159.45      160.19     32.58 o 
   6  -1   4       37.83       76.90     31.92 o 
   7  -1   4        2.63       20.85     34.94 o 
   8  -1   4      110.06      147.29     40.42 o 
   9  -1   4        9.98        4.23     36.37 o 
 -11   0   4       88.28      106.43     43.51 o 
 -10   0   4       83.40       77.12     37.29 o 
  -9   0   4      285.95      295.53     47.70 o 
  -8   0   4       31.46       24.93     32.73 o 
  -7   0   4      450.10      526.81     45.90 o 
  -6   0   4       11.43        0.00     24.79 o 
  -3   0   4      256.27      267.54     17.54 o 
  -2   0   4     2987.52     3054.77     46.48 o 
  -1   0   4     2580.09     2777.29     51.01 o 
   0   0   4      120.74      153.76     26.44 o 
   5   0   4      236.16      189.36     36.22 o 
   6   0   4      379.82      409.06     44.50 o 
   7   0   4       86.68      110.11     37.36 o 
   8   0   4      313.12      347.24     47.26 o 
   9   0   4       59.12       76.46     42.33 o 
 -11   1   4       44.52       66.93     46.52 o 
 -10   1   4       31.00       54.17     42.29 o 
  -9   1   4      288.44      289.53     46.85 o 
  -8   1   4      476.05      461.98     48.29 o 
  -7   1   4       31.57       54.28     32.47 o 
  -6   1   4       95.29      100.43     27.62 o 
  -3   1   4     2917.13     3011.89     37.99 o 
  -2   1   4     2497.45     2493.61     39.53 o 
  -1   1   4      923.47      871.95     31.30 o 
   4   1   4      146.02      117.13     31.48 o 
   5   1   4      151.51      154.31     36.89 o 
   6   1   4       37.01       45.38     35.49 o 
   7   1   4        2.48        9.89     34.97 o 
   8   1   4      113.07      130.77     43.28 o 
   9   1   4       10.03       63.81     40.09 o 
 -11   2   4       75.79       49.46     39.79 o 
 -10   2   4      185.45      132.36     43.25 o 
  -9   2   4        1.94        0.04     33.25 o 
  -8   2   4      261.26      232.64     41.45 o 
  -7   2   4      740.02      754.67     51.34 o 
  -6   2   4        2.34        6.58     28.06 o 
  -3   2   4     1300.14     1296.86     21.51 o 
  -2   2   4      420.98      445.94     18.79 o 
  -1   2   4     1291.68     1297.66     34.46 o 
   4   2   4      188.87      123.90     31.96 o 
   5   2   4      518.50      523.13     43.17 o 
   6   2   4      279.66      273.79     42.00 o 
   7   2   4      147.17      204.51     42.77 o 
   8   2   4      265.37      300.82     49.98 o 
   9   2   4      200.92      212.67     48.51 o 
 -10   3   4      174.51      156.11     41.63 o 
  -9   3   4      331.84      308.99     44.46 o 
  -8   3   4      211.63      179.80     38.95 o 
  -7   3   4      163.41      171.71     33.21 o 
  -6   3   4      414.85      466.39     37.25 o 
  -5   3   4      158.28      205.36     27.62 o 
  -2   3   4     1647.67     1746.44     29.79 o 
   4   3   4      273.80      274.46     36.52 o 
   5   3   4      291.97      302.07     42.70 o 
   6   3   4      290.63      321.09     42.07 o 
   7   3   4       11.39       41.26     36.63 o 
   8   3   4      193.74      202.38     46.37 o 
   9   3   4        0.04        8.94     41.34 o 
 -10   4   4        3.97       19.79     38.50 o 
  -9   4   4       10.38        0.00     33.02 o 
  -8   4   4      199.62      214.51     37.22 o 
  -7   4   4       87.00      110.92     33.50 o 
  -6   4   4      161.39      171.41     29.71 o 
  -5   4   4      218.34      266.03     29.20 o 
  -2   4   4      340.02      307.26     14.97 o 
   3   4   4      654.77      606.17     42.84 o 
   4   4   4      152.40      138.64     33.06 o 
   5   4   4      830.77      830.21     54.69 o 
   6   4   4      194.38      170.75     40.64 o 
   7   4   4       77.56       83.44     40.75 o 
   8   4   4      121.69      109.30     40.71 o 
   9   4   4      244.52      304.87     54.46 o 
 -10   5   4      136.68      183.58     45.75 o 
  -9   5   4      221.21      213.34     41.96 o 
  -8   5   4      389.32      384.34     44.83 o 
  -7   5   4      283.60      259.45     36.26 o 
  -6   5   4       97.50      112.90     27.84 o 
  -5   5   4       46.38       50.60     22.07 o 
  -4   5   4      774.27      802.85     33.80 o 
   3   5   4      329.66      359.22     34.97 o 
   4   5   4        5.39       16.66     30.34 o 
   5   5   4       26.69       43.69     29.83 o 
   6   5   4      447.38      466.57     48.58 o 
   7   5   4       26.21       17.25     38.91 o 
   8   5   4      143.65      102.05     39.83 o 
   9   5   4       61.62       57.52     48.18 o 
 -10   6   4      141.03      139.05     42.18 o 
  -9   6   4       18.56       25.36     26.21 o 
  -8   6   4        7.53        0.00     22.44 o 
  -7   6   4       76.60       85.91     29.31 o 
  -6   6   4       77.02       64.36     25.56 o 
  -5   6   4     1037.22      975.47     40.49 o 
  -4   6   4      531.73      557.30     28.54 o 
   3   6   4      561.00      613.86     44.72 o 
   4   6   4      170.28      150.82     35.75 o 
   5   6   4      197.11      182.41     40.78 o 
   6   6   4      152.31      151.29     37.40 o 
   7   6   4       61.68       46.71     40.45 o 
   8   6   4       36.72       47.44     36.55 o 
   9   6   4      162.40      157.33     47.26 o 
 -10   7   4       20.14       51.10     29.06 o 
  -9   7   4       26.89       53.81     26.06 o 
  -8   7   4      378.84      370.79     31.01 o 
  -7   7   4      946.59      997.95     42.00 o 
  -6   7   4     1573.75     1633.94     56.19 o 
  -5   7   4      441.08      428.14     29.60 o 
  -4   7   4       28.43       44.98     15.89 o 
  -3   7   4      643.82      684.80     24.20 o 
   2   7   4      178.28      172.44     30.23 o 
   3   7   4      171.46      154.75     30.12 o 
   4   7   4      413.03      399.75     43.51 o 
   5   7   4      108.40       84.44     34.53 o 
   6   7   4       59.46       86.61     39.50 o 
   7   7   4      136.24      156.15     43.06 o 
   8   7   4       36.99       59.14     38.54 o 
 -10   8   4        8.81        5.58     29.58 o 
  -9   8   4       30.71       33.53     26.65 o 
  -8   8   4       64.66      113.29     25.07 o 
  -7   8   4       28.33       24.33     21.25 o 
  -6   8   4      163.60      137.06     25.93 o 
  -5   8   4      112.36      119.01     21.84 o 
  -4   8   4     1851.79     1838.74     42.37 o 
  -3   8   4      832.84      829.29     24.35 o 
   1   8   4      706.13      739.63     43.03 o 
   2   8   4       51.09       49.65     28.46 o 
   3   8   4       80.87       70.76     29.53 o 
   4   8   4       75.60       65.35     35.97 o 
   5   8   4      333.43      339.62     44.87 o 
   6   8   4      315.81      348.56     44.76 o 
   7   8   4      110.74      137.36     40.20 o 
   8   8   4       20.97       15.48     38.98 o 
 -10   9   4       17.52       14.63     27.08 o 
  -9   9   4       59.92       67.75     27.00 o 
  -8   9   4      122.84      116.04     25.82 o 
  -7   9   4      742.14      795.55     35.63 o 
  -6   9   4      159.70      124.19     24.97 o 
  -5   9   4      491.11      468.30     28.21 o 
  -4   9   4      221.35      245.37     19.45 o 
  -3   9   4     2060.08     2121.11     33.47 o 
   1   9   4      247.24      220.18     29.83 o 
   2   9   4      149.62      154.83     31.37 o 
   3   9   4       21.76       49.46     32.66 o 
   4   9   4       11.91        1.84     35.60 o 
   5   9   4       57.72       39.98     38.25 o 
   6   9   4      142.61      124.78     39.86 o 
   7   9   4       16.98       35.38     32.99 o 
   8   9   4       48.51       62.92     41.12 o 
 -10  10   4        9.78       25.78     29.94 o 
  -9  10   4        6.94        0.00     24.50 o 
  -8  10   4      139.25      126.72     24.39 o 
  -7  10   4      426.54      419.72     29.44 o 
  -6  10   4      459.60      438.25     30.03 o 
  -5  10   4      503.73      511.77     28.94 o 
  -4  10   4       23.63        9.45     13.46 o 
  -3  10   4      341.58      343.48     13.46 o 
   0  10   4       43.46       32.07     22.51 o 
   1  10   4      324.09      328.74     31.41 o 
   2  10   4      275.64      254.41     33.10 o 
   3  10   4      116.22      134.38     34.31 o 
   4  10   4      101.56      120.37     38.87 o 
   5  10   4      109.10      112.64     34.61 o 
   6  10   4      150.55      152.99     42.48 o 
   7  10   4       64.35       65.24     41.52 o 
   8  10   4       30.43       28.02     41.04 o 
 -10  11   4       22.28       39.31     30.06 o 
  -9  11   4       98.05      103.50     26.82 o 
  -8  11   4      178.37      203.28     26.65 o 
  -7  11   4      130.58      121.83     23.40 o 
  -6  11   4       15.20       21.05     17.31 o 
  -5  11   4      703.38      701.20     32.36 o 
  -4  11   4      319.72      295.31     18.53 o 
  -1  11   4      137.69      130.30     25.01 o 
   0  11   4       35.79       26.66     25.26 o 
   1  11   4       82.12       62.89     23.79 o 
   2  11   4       68.73       56.23     31.30 o 
   3  11   4        1.41        0.00     27.47 o 
   4  11   4      288.45      227.09     42.48 o 
   5  11   4      631.92      623.16     56.27 o 
   6  11   4        2.15       11.95     31.59 o 
   7  11   4        5.77       34.79     42.33 o 
   8  11   4        3.01        5.63     39.28 o 
  -9  12   4       79.51       95.28     27.47 o 
  -8  12   4       55.54       59.39     23.85 o 
  -7  12   4      288.12      306.82     26.45 o 
  -6  12   4       19.66       24.42     18.59 o 
  -5  12   4      286.48      315.79     24.20 o 
  -4  12   4       29.48       34.39     15.41 o 
  -3  12   4      177.48      208.22     21.92 o 
  -2  12   4      156.28      135.85     22.62 o 
  -1  12   4      468.35      441.38     33.50 o 
   0  12   4       26.22       41.34     24.20 o 
   1  12   4      518.07      506.77     39.24 o 
   2  12   4      174.78      160.93     29.42 o 
   3  12   4       12.31        5.26     27.03 o 
   4  12   4      173.75      171.34     38.50 o 
   5  12   4       37.26       56.16     38.21 o 
   6  12   4        0.86        9.41     40.16 o 
   7  12   4      269.26      287.59     53.32 o 
   8  12   4      107.23       57.22     40.31 o 
  -9  13   4      105.02      168.06     47.62 o 
  -8  13   4       22.76       32.99     40.53 o 
  -7  13   4      196.39      145.96     42.22 o 
  -6  13   4       29.05       37.07     17.96 o 
  -4  13   4      468.44      432.81     23.79 o 
  -3  13   4      212.80      208.11     22.84 o 
  -2  13   4      349.36      351.35     28.80 o 
  -1  13   4       71.91       64.87     24.49 o 
   0  13   4      222.36      226.50     33.06 o 
   1  13   4       52.65       46.96     27.40 o 
   2  13   4       48.82       46.04     32.25 o 
   3  13   4      236.34      269.60     40.09 o 
   4  13   4      735.21      659.75     51.12 o 
   5  13   4      583.66      555.97     53.03 o 
   6  13   4       12.47       22.54     35.64 o 
   7  13   4      147.70      142.54     44.02 o 
  -9  14   4       74.33       78.07     41.37 o 
  -8  14   4       32.23       46.08     37.22 o 
  -7  14   4       20.99       12.58     39.24 o 
  -6  14   4       13.98       44.57     38.69 o 
  -3  14   4       73.22       66.86     19.86 o 
  -2  14   4      303.52      308.80     28.54 o 
  -1  14   4      303.88      312.74     31.74 o 
   0  14   4      270.70      240.84     32.80 o 
   1  14   4       59.36       73.07     32.51 o 
   2  14   4      260.81      260.89     37.51 o 
   3  14   4      206.18      211.02     41.26 o 
   4  14   4      116.46      103.85     36.96 o 
   5  14   4      107.21      148.28     44.72 o 
   6  14   4       34.91       24.27     39.90 o 
   7  14   4      152.17      130.96     44.90 o 
  -9  15   4       23.16       41.96     37.92 o 
  -8  15   4      102.32       99.59     39.24 o 
  -7  15   4      245.89      227.68     50.01 o 
  -6  15   4       20.00       29.13     38.87 o 
  -3  15   4      189.94      183.51     23.24 o 
  -2  15   4      176.80      147.62     25.74 o 
  -1  15   4      176.47      138.20     28.39 o 
   0  15   4       51.89       34.72     27.43 o 
   1  15   4       78.03       59.91     33.17 o 
   2  15   4       40.53       30.67     32.40 o 
   3  15   4      589.85      546.30     51.23 o 
   4  15   4       89.93       84.29     41.41 o 
   5  15   4       65.21       49.35     33.58 o 
   6  15   4       59.22       63.22     43.28 o 
   7  15   4       70.74       85.43     48.99 o 
  -8  16   4       58.60       68.59     44.76 o 
  -7  16   4       15.55       34.20     42.07 o 
  -6  16   4        4.33       20.19     37.88 o 
  -3  16   4       35.08       43.98     20.34 o 
  -2  16   4       77.76       85.03     25.23 o 
  -1  16   4       78.19       47.11     26.48 o 
   0  16   4      340.06      367.28     37.84 o 
   1  16   4      720.88      664.31     48.18 o 
   2  16   4       54.49       60.61     36.55 o 
   3  16   4       45.00       55.16     35.41 o 
   4  16   4       80.80       87.49     39.79 o 
   5  16   4       98.13      120.81     45.53 o 
   6  16   4       56.02       79.10     39.57 o 
   7  16   4       88.41      115.18     50.31 o 
  -8  17   4       28.88       65.61     47.73 o 
  -7  17   4      104.47       98.71     39.20 o 
  -2  17   4       25.63       24.16     23.94 o 
  -1  17   4       84.37      110.58     29.49 o 
   0  17   4       88.12       49.21     30.23 o 
   1  17   4      289.99      285.97     42.22 o 
   2  17   4      341.27      293.62     42.73 o 
   3  17   4      649.05      732.39     57.88 o 
   4  17   4      190.49      206.75     42.81 o 
   5  17   4       34.20       45.79     40.71 o 
   6  17   4       65.42       66.16     46.71 o 
  -8  18   4       53.91       55.94     44.90 o 
  -7  18   4       12.52       23.17     42.70 o 
  -2  18   4       17.90       30.85     24.64 o 
  -1  18   4      101.68       90.14     28.17 o 
   0  18   4      700.77      699.10     47.85 o 
   1  18   4      333.02      328.92     40.20 o 
   2  18   4      223.18      220.21     38.39 o 
   3  18   4      129.27      128.60     40.09 o 
   4  18   4       67.08       67.89     32.69 o 
   5  18   4       87.06      108.12     41.37 o 
   6  18   4      132.98      162.36     43.28 o 
  -7  19   4      109.22      131.91     49.57 o 
  -2  19   4       10.02       13.39     23.72 o 
  -1  19   4      679.11      701.90     45.01 o 
   0  19   4      267.42      257.98     38.43 o 
   1  19   4      436.58      417.33     46.52 o 
   2  19   4      124.04      112.46     38.25 o 
   3  19   4      294.69      253.90     45.90 o 
   4  19   4       49.02       62.56     40.97 o 
   5  19   4       71.69      116.10     48.10 o 
   6  19   4       93.45      103.71     50.16 o 
  -1  20   4      102.58      108.52     29.49 o 
   0  20   4       51.19       71.93     32.47 o 
   1  20   4      132.46      161.11     37.36 o 
   2  20   4       38.40       60.86     39.02 o 
   3  20   4        5.38       28.83     37.62 o 
   4  20   4       52.09       78.81     44.13 o 
   5  20   4       68.65       65.50     37.58 o 
  -1  21   4      184.20      210.47     34.75 o 
   0  21   4      123.97      123.12     35.49 o 
   1  21   4      345.30      369.01     46.45 o 
   2  21   4       35.91       35.38     38.58 o 
   3  21   4       55.34       19.86     35.75 o 
   4  21   4      106.83       99.92     43.87 o 
   5  21   4       99.27      136.99     51.12 o 
   0  22   4        5.01        1.21     33.17 o 
   1  22   4       56.81       40.45     37.70 o 
   2  22   4       32.02       13.06     39.72 o 
   3  22   4       17.52       10.92     35.19 o 
   4  22   4       30.22       21.88     37.25 o 
   0  23   4      107.39      110.44     36.44 o 
   1  23   4      219.49      236.76     42.92 o 
   2  23   4       11.57       14.71     39.39 o 
   3  23   4       21.29        0.00     37.92 o 
   4  23   4       19.80       24.20     42.88 o 
   0  24   4       90.76      133.31     39.17 o 
   1  24   4       51.33       79.25     39.13 o 
   2  24   4       64.22       52.70     43.47 o 
   3  24   4       21.88       37.58     41.48 o 
   1  25   4      360.41      432.70     53.91 o 
   2  25   4        5.98       41.78     40.71 o 
   1  26   4       30.22       10.26     40.38 o 
  -3 -25   5       42.04       42.48     53.25 o 
  -2 -25   5       52.34       46.04     52.92 o 
  -1 -25   5       26.17       73.26     52.81 o 
   0 -25   5       26.26       12.32     44.87 o 
  -4 -24   5       24.27       33.65     49.87 o 
  -3 -24   5        8.20       35.56     48.73 o 
  -2 -24   5       60.71       54.46     51.71 o 
  -1 -24   5      184.62      168.69     52.29 o 
   0 -24   5       83.85       91.76     52.77 o 
   1 -24   5       42.72       64.54     52.81 o 
   2 -24   5       43.46       38.65     45.05 o 
  -5 -23   5       32.85       56.67     51.30 o 
  -4 -23   5      101.69      154.20     56.30 o 
  -3 -23   5       21.09       13.42     46.41 o 
  -2 -23   5      112.16      104.48     47.33 o 
  -1 -23   5        1.66       44.13     50.57 o 
   0 -23   5      154.56      129.60     45.05 o 
   1 -23   5       66.63      103.63     46.48 o 
   2 -23   5       72.88       95.14     50.38 o 
   3 -23   5        0.90       31.99     44.79 o 
  -5 -22   5      144.31      217.56     49.83 o 
  -4 -22   5       43.93       27.95     48.69 o 
  -3 -22   5       75.74      106.10     45.23 o 
  -2 -22   5       11.69       38.76     40.75 o 
  -1 -22   5      645.23      592.16     60.57 o 
   0 -22   5      170.95      214.29     54.69 o 
   1 -22   5       23.85       45.86     41.26 o 
   2 -22   5       34.57       30.16     46.67 o 
   3 -22   5       71.97       65.57     45.23 o 
  -5 -21   5       27.69       66.86     49.32 o 
  -4 -21   5       74.77      100.88     48.36 o 
  -3 -21   5      162.32      128.38     42.73 o 
  -2 -21   5       27.98       49.32     45.16 o 
  -1 -21   5       48.67       24.97     46.63 o 
   0 -21   5      350.10      395.15     59.58 o 
   1 -21   5       25.48       14.49     44.76 o 
   2 -21   5      257.85      284.94     56.12 o 
   3 -21   5       50.36       71.86     43.65 o 
   4 -21   5       34.96       63.92     43.95 o 
  -6 -20   5       37.67       44.98     44.20 o 
  -5 -20   5       17.84        6.73     41.45 o 
  -4 -20   5       47.01       57.04     38.84 o 
  -3 -20   5       95.16      110.07     40.31 o 
  -2 -20   5       64.67       57.55     44.17 o 
  -1 -20   5      130.87      101.79     40.67 o 
   0 -20   5      512.23      452.85     53.58 o 
   1 -20   5        8.23       10.00     44.68 o 
   2 -20   5        3.97       22.58     45.82 o 
   3 -20   5       40.05       58.58     45.82 o 
   4 -20   5       47.23       66.31     44.87 o 
  -6 -19   5       76.30       95.73     48.47 o 
  -5 -19   5       66.43      116.73     44.31 o 
  -4 -19   5      209.83      190.72     44.79 o 
  -3 -19   5      161.36      180.16     43.03 o 
  -2 -19   5      123.51      116.14     38.25 o 
  -1 -19   5       53.13       64.39     45.05 o 
   0 -19   5       45.37       65.75     40.64 o 
   1 -19   5       52.86       54.87     45.60 o 
   2 -19   5      208.72      195.09     49.21 o 
   3 -19   5       57.52       85.06     48.03 o 
   4 -19   5      122.05      185.24     53.69 o 
   5 -19   5      236.76      324.36     57.33 o 
  -6 -18   5        4.76        0.00     41.74 o 
  -5 -18   5       12.95       21.70     40.45 o 
  -4 -18   5       38.55        0.00     40.56 o 
  -3 -18   5       79.20       75.21     38.69 o 
  -2 -18   5      257.54      256.22     49.02 o 
  -1 -18   5       36.02       50.86     39.79 o 
   0 -18   5      471.90      468.26     56.60 o 
   1 -18   5      147.19      181.75     48.73 o 
   2 -18   5       85.74      106.91     41.26 o 
   3 -18   5       31.19       29.38     45.38 o 
   4 -18   5      104.91       77.04     47.29 o 
   5 -18   5        8.20        0.00     40.45 o 
  -6 -17   5       56.61       42.77     36.11 o 
  -5 -17   5       74.07       55.79     40.42 o 
  -4 -17   5       29.14       58.11     42.70 o 
  -3 -17   5       67.52       79.10     40.16 o 
  -2 -17   5      253.86      253.42     47.04 o 
  -1 -17   5       46.51       39.42     36.92 o 
   0 -17   5      195.97      210.69     48.21 o 
   1 -17   5        0.81       12.76     41.30 o 
   2 -17   5       63.86       42.26     37.73 o 
   3 -17   5      312.29      274.93     47.51 o 
   4 -17   5      319.63      351.94     50.64 o 
   5 -17   5       52.26      104.07     49.79 o 
   6 -17   5       18.44        7.36     47.77 o 
  -6 -16   5      164.81      155.82     41.85 o 
  -5 -16   5       16.12       15.52     35.30 o 
  -4 -16   5      147.94      153.28     42.07 o 
  -3 -16   5      400.12      388.50     50.90 o 
  -2 -16   5      688.22      671.30     55.35 o 
  -1 -16   5       45.06       12.95     40.56 o 
   0 -16   5      287.02      245.15     48.62 o 
   1 -16   5      346.81      335.72     48.91 o 
   2 -16   5      377.74      283.36     50.38 o 
   3 -16   5      413.55      452.01     54.72 o 
   4 -16   5       59.91       50.60     46.04 o 
   5 -16   5        0.61        0.00     38.43 o 
   6 -16   5       51.57       34.27     47.59 o 
  -9 -15   5      160.69      130.55     47.48 o 
  -6 -15   5      290.92      328.44     48.80 o 
  -5 -15   5       33.95       49.57     39.53 o 
  -4 -15   5      197.33      193.40     39.06 o 
  -3 -15   5       64.92       66.16     40.05 o 
  -2 -15   5      251.78      236.69     46.34 o 
  -1 -15   5       90.53       74.76     40.05 o 
   0 -15   5      529.02      533.72     54.10 o 
   1 -15   5      108.74       73.07     34.20 o 
   2 -15   5      374.21      449.58     52.41 o 
   3 -15   5       56.51       35.86     40.45 o 
   4 -15   5      299.52      355.51     50.68 o 
   5 -15   5       64.74       66.76     27.14 o 
   6 -15   5       44.91       34.21     28.01 o 
  -9 -14   5       26.99       34.72     46.45 o 
  -6 -14   5      108.50       72.82     38.47 o 
  -5 -14   5       70.33       80.10     39.06 o 
  -4 -14   5       29.87       47.40     39.61 o 
  -3 -14   5      730.46      700.21     56.93 o 
  -2 -14   5       73.81       71.20     32.62 o 
  -1 -14   5      176.59      168.73     38.21 o 
   0 -14   5      253.57      253.83     45.90 o 
   1 -14   5      265.51      232.35     44.76 o 
   2 -14   5       46.78       26.74     36.48 o 
   3 -14   5      954.45      951.46     64.65 o 
   4 -14   5       85.30       60.83     42.48 o 
   5 -14   5      111.13      118.49     27.37 o 
   6 -14   5       15.17        9.53     28.86 o 
   7 -14   5       12.88       31.34     32.36 o 
  -9 -13   5       85.15       91.24     47.99 o 
  -6 -13   5      876.80      905.01     59.58 o 
  -5 -13   5      490.88      476.17     48.21 o 
  -4 -13   5      124.87      113.89     39.79 o 
  -3 -13   5       47.03       71.31     37.84 o 
  -2 -13   5      484.56      455.65     48.36 o 
  -1 -13   5       83.20       91.61     31.08 o 
   0 -13   5      108.76       80.87     35.97 o 
   1 -13   5       47.79       32.91     35.41 o 
   2 -13   5       22.94       12.28     37.99 o 
   3 -13   5      133.90      181.08     42.77 o 
   4 -13   5       55.82       53.91     34.27 o 
   5 -13   5       89.76       79.84     27.37 o 
   6 -13   5       65.16      107.39     28.86 o 
   7 -13   5      101.28      129.16     32.46 o 
  -9 -12   5       12.73       65.06     38.72 o 
  -6 -12   5       10.28       14.75     35.60 o 
  -5 -12   5      574.45      566.71     51.30 o 
  -4 -12   5      406.19      412.88     42.92 o 
  -3 -12   5      304.35      299.06     42.18 o 
  -2 -12   5      202.50      215.25     37.03 o 
  -1 -12   5      609.22      610.11     45.71 o 
   0 -12   5      312.13      300.02     39.17 o 
   1 -12   5       43.23       50.31     35.12 o 
   2 -12   5       26.54        3.05     37.22 o 
   3 -12   5      274.53      214.37     45.49 o 
   4 -12   5      237.26      234.26     46.08 o 
   5 -12   5       70.35       93.55     25.44 o 
   6 -12   5       11.86       21.62     33.21 o 
   7 -12   5        4.21       15.77     31.39 o 
  -9 -11   5        0.06        0.00     42.59 o 
  -6 -11   5      162.36      176.52     40.27 o 
  -5 -11   5     1030.21      989.48     58.33 o 
  -4 -11   5     1078.92     1052.04     59.28 o 
  -3 -11   5      266.86      225.54     37.77 o 
  -2 -11   5      591.32      570.83     46.08 o 
  -1 -11   5      528.14      494.96     41.67 o 
   0 -11   5      169.53      129.89     37.66 o 
   1 -11   5      550.01      465.10     44.31 o 
   2 -11   5      271.95      266.18     38.28 o 
   3 -11   5      109.54      138.79     41.00 o 
   4 -11   5       38.88       63.62     41.89 o 
   5 -11   5       37.36       45.64     42.07 o 
   6 -11   5      160.58      156.04     30.42 o 
   7 -11   5       56.55       76.85     29.20 o 
 -10 -10   5      159.89      214.70     46.82 o 
  -9 -10   5       31.82       66.89     40.60 o 
  -5 -10   5      685.74      731.21     51.30 o 
  -4 -10   5     1282.17     1196.16     57.08 o 
  -3 -10   5      622.50      617.24     44.06 o 
  -2 -10   5      599.03      544.50     45.38 o 
  -1 -10   5      721.34      664.35     47.40 o 
   0 -10   5      517.68      543.87     41.59 o 
   1 -10   5      483.12      472.86     45.45 o 
   2 -10   5      613.28      522.69     44.35 o 
   3 -10   5      281.08      310.06     41.81 o 
   4 -10   5       47.31       37.51     35.97 o 
   5 -10   5       89.68       68.66     40.01 o 
   6 -10   5        0.86       25.15     40.38 o 
   7 -10   5        9.85       72.63     48.14 o 
 -10  -9   5       22.29       16.66     44.76 o 
  -9  -9   5       67.52       58.03     44.09 o 
  -5  -9   5      292.73      297.85     37.66 o 
  -4  -9   5     1334.64     1403.25     60.31 o 
  -3  -9   5        1.90       20.08     26.77 o 
  -2  -9   5      519.75      564.91     42.95 o 
  -1  -9   5        6.29       16.18     29.60 o 
   0  -9   5      275.67      270.12     36.74 o 
   1  -9   5       82.09       33.21     33.10 o 
   2  -9   5      235.23      230.88     36.67 o 
   3  -9   5      201.29      133.53     32.36 o 
   4  -9   5      460.59      500.96     47.40 o 
   5  -9   5      170.12      144.93     38.54 o 
   6  -9   5      274.40      336.09     52.74 o 
   7  -9   5      197.76      236.21     46.41 o 
   8  -9   5       11.52       54.91     43.40 o 
 -10  -8   5       31.25       71.86     45.90 o 
  -9  -8   5       54.00       33.69     36.67 o 
  -5  -8   5      217.73      227.64     34.83 o 
  -4  -8   5      524.61      540.49     40.56 o 
  -3  -8   5     1350.46     1391.70     55.64 o 
  -2  -8   5     1126.01     1101.39     50.79 o 
  -1  -8   5       25.55       21.15     25.12 o 
   0  -8   5      549.69      557.81     42.88 o 
   1  -8   5     1306.35     1346.94     60.24 o 
   2  -8   5      145.42      145.15     31.92 o 
   3  -8   5      125.04      102.90     31.26 o 
   4  -8   5      197.78      138.79     37.51 o 
   5  -8   5      134.17      147.25     39.94 o 
   6  -8   5       56.81      104.74     39.13 o 
   7  -8   5        4.20       46.15     45.12 o 
   8  -8   5       23.89        0.44     48.21 o 
 -10  -7   5       28.43       13.79     37.84 o 
  -9  -7   5      251.60      221.94     43.51 o 
  -8  -7   5        8.49       24.75     34.61 o 
  -5  -7   5      188.32      177.26     31.99 o 
  -4  -7   5       29.54       39.31     25.96 o 
  -3  -7   5      315.81      306.12     35.12 o 
  -2  -7   5     1412.80     1421.82     54.21 o 
  -1  -7   5      160.68      163.06     30.49 o 
   0  -7   5      692.99      641.48     43.10 o 
   1  -7   5      328.68      343.41     38.25 o 
   2  -7   5      182.63      176.19     32.07 o 
   3  -7   5      325.45      311.78     38.06 o 
   4  -7   5      368.25      356.21     44.13 o 
   5  -7   5      180.21      199.99     46.41 o 
   6  -7   5      135.84      127.18     26.71 o 
   7  -7   5       73.77      124.32     27.19 o 
   8  -7   5       10.67        4.96     44.42 o 
 -10  -6   5       71.37       66.64     38.91 o 
  -9  -6   5      207.27      202.78     47.18 o 
  -8  -6   5      121.12      153.57     36.96 o 
  -5  -6   5       39.32       18.50     25.93 o 
  -4  -6   5      371.96      337.53     33.36 o 
  -3  -6   5     1533.71     1478.49     51.96 o 
  -2  -6   5      222.45      223.67     32.58 o 
  -1  -6   5       10.97       27.18     28.94 o 
   0  -6   5      401.95      401.66     35.49 o 
   1  -6   5      544.27      530.12     37.73 o 
   2  -6   5      114.73      117.46     33.94 o 
   3  -6   5       19.19       16.62     30.89 o 
   4  -6   5       86.76       89.11     35.97 o 
   5  -6   5      152.65      123.60     44.46 o 
   6  -6   5       64.20      110.52     26.42 o 
   7  -6   5       95.72      105.81     28.63 o 
   8  -6   5       39.16       92.38     45.49 o 
 -10  -5   5      222.97      251.84     48.29 o 
  -9  -5   5      261.75      237.39     46.19 o 
  -8  -5   5      138.26      147.43     36.37 o 
  -5  -5   5      668.76      645.56     37.14 o 
  -4  -5   5      519.27      561.86     35.53 o 
  -3  -5   5       68.16       75.28     25.19 o 
  -2  -5   5     1274.88     1336.54     48.80 o 
  -1  -5   5       58.73       77.34     28.13 o 
   0  -5   5     1619.17     1729.59     57.88 o 
   1  -5   5      149.55      125.44     31.85 o 
   2  -5   5      849.80      900.45     50.09 o 
   3  -5   5      187.69      186.01     38.14 o 
   4  -5   5      244.10      227.97     40.82 o 
   5  -5   5      269.41      184.94     42.40 o 
   6  -5   5      183.51      153.56     26.79 o 
   7  -5   5       33.74       63.00     26.78 o 
   8  -5   5       10.29       25.07     28.24 o 
 -10  -4   5      192.76      183.03     45.90 o 
  -9  -4   5      355.05      375.11     51.30 o 
  -8  -4   5       88.50      108.86     36.37 o 
  -5  -4   5      154.89      164.24     25.30 o 
  -4  -4   5      347.26      352.05     28.46 o 
  -3  -4   5      309.53      235.47     27.21 o 
  -2  -4   5      439.98      485.36     34.05 o 
  -1  -4   5      885.81      977.90     42.48 o 
   0  -4   5      600.28      612.94     38.25 o 
   1  -4   5     1875.55     1911.34     61.53 o 
   2  -4   5       34.07       14.64     27.80 o 
   3  -4   5      178.65      174.72     37.51 o 
   4  -4   5       24.86        5.63     32.88 o 
   5  -4   5      271.63      213.30     38.69 o 
   6  -4   5       11.69       39.37     25.16 o 
   7  -4   5      194.41      185.86     30.82 o 
   8  -4   5        6.41       13.03     28.50 o 
 -10  -3   5      120.69      173.84     43.69 o 
  -9  -3   5       43.80       74.25     35.75 o 
  -8  -3   5      459.55      416.81     49.72 o 
  -5  -3   5      277.54      292.73     26.33 o 
  -4  -3   5      205.89      192.85     23.76 o 
  -3  -3   5       77.54       74.10     21.07 o 
  -2  -3   5     2505.35     2514.13     57.70 o 
  -1  -3   5      603.16      681.38     37.95 o 
   0  -3   5       72.13       63.55     26.55 o 
   1  -3   5      261.34      257.98     29.83 o 
   2  -3   5      463.28      408.03     38.80 o 
   3  -3   5      281.17      225.25     34.16 o 
   4  -3   5      615.37      590.73     48.84 o 
   5  -3   5       15.05        0.00     35.71 o 
   6  -3   5       75.76       84.48     24.86 o 
   7  -3   5        1.98        0.00     26.59 o 
   8  -3   5        8.78       16.68     28.19 o 
 -10  -2   5      247.75      165.20     46.15 o 
  -9  -2   5      527.03      506.84     53.66 o 
  -8  -2   5       84.36       53.84     34.97 o 
  -4  -2   5       30.49       31.81     17.62 o 
  -3  -2   5      124.04      104.92     19.64 o 
  -2  -2   5       37.81       37.44     20.67 o 
  -1  -2   5     2324.10     2286.01     57.11 o 
   0  -2   5      171.38      146.40     26.81 o 
   1  -2   5      548.82      528.61     37.47 o 
   2  -2   5      824.70      807.70     47.37 o 
   3  -2   5     1051.17     1061.31     55.49 o 
   4  -2   5      259.97      247.54     37.88 o 
   6  -2   5      217.31      260.96     43.28 o 
   7  -2   5       33.97       44.61     35.05 o 
   8  -2   5      202.79      250.38     34.43 o 
 -10  -1   5       41.09       66.89     44.65 o 
  -9  -1   5        3.86        4.38     36.04 o 
  -8  -1   5      800.13      768.90     56.86 o 
  -7  -1   5      163.11      117.65     32.62 o 
  -4  -1   5       38.80       54.54     16.48 o 
  -3  -1   5       25.62       39.83     17.43 o 
  -2  -1   5      192.61      187.67     22.47 o 
  -1  -1   5      534.84      546.34     32.95 o 
   0  -1   5      258.91      274.02     30.56 o 
   1  -1   5      395.34      451.64     35.67 o 
   2  -1   5     1999.14     2037.44     64.10 o 
   5  -1   5      458.34      480.22     44.79 o 
   6  -1   5       80.99      112.94     38.72 o 
   7  -1   5       18.86       15.30     35.23 o 
   8  -1   5       38.81       63.33     40.31 o 
 -10   0   5       80.03      108.78     40.05 o 
  -9   0   5       15.63        8.42     34.68 o 
  -8   0   5        8.50       24.60     31.96 o 
  -7   0   5       26.44       31.08     31.44 o 
  -4   0   5       49.72       75.79     14.67 o 
  -3   0   5      206.39      247.90     20.26 o 
  -2   0   5       40.32       40.60     16.92 o 
  -1   0   5     3784.59     3777.92     66.42 o 
   0   0   5      688.18      789.06     39.79 o 
   1   0   5       38.54       36.30     22.76 o 
   5   0   5       12.15       17.87     36.08 o 
   6   0   5      344.41      349.41     43.73 o 
   7   0   5        0.08       16.48     35.38 o 
   8   0   5      257.05      247.02     49.94 o 
 -10   1   5       42.30       64.32     43.91 o 
  -9   1   5        3.73       32.69     34.79 o 
  -8   1   5      801.53      819.62     57.11 o 
  -7   1   5      159.41      141.84     36.11 o 
  -4   1   5       44.48       53.25     12.03 o 
  -3   1   5       24.69       37.95     13.86 o 
  -2   1   5      195.85      193.77     20.48 o 
  -1   1   5      532.86      505.33     30.08 o 
   0   1   5      256.21      282.55     30.05 o 
   5   1   5      467.01      448.66     44.35 o 
   6   1   5       82.44      116.43     37.33 o 
   7   1   5       18.35       14.05     33.39 o 
   8   1   5       39.01       45.86     44.68 o 
 -10   2   5      242.71      270.15     49.13 o 
  -9   2   5      532.86      470.54     51.96 o 
  -8   2   5       83.44       83.08     37.11 o 
  -7   2   5       12.11       17.06     29.68 o 
  -4   2   5       28.87       35.30      8.50 o 
  -3   2   5      130.31      150.74     14.27 o 
  -2   2   5       42.16       27.25     15.19 o 
  -1   2   5     2317.19     2241.40     50.42 o 
   5   2   5       69.44       86.57     36.81 o 
   6   2   5      215.50      227.09     43.80 o 
   7   2   5       33.71       34.53     35.01 o 
   8   2   5      199.26      236.76     49.65 o 
 -10   3   5      118.33      100.47     41.41 o 
  -9   3   5       43.96       36.96     37.58 o 
  -8   3   5      464.83      482.79     47.92 o 
  -7   3   5      506.23      516.88     43.73 o 
  -6   3   5      443.31      467.53     39.98 o 
  -3   3   5       79.49       74.14     11.11 o 
  -2   3   5     2534.67     2547.63     44.50 o 
  -1   3   5      599.92      636.44     30.34 o 
   4   3   5      605.66      634.60     50.24 o 
   5   3   5       16.52       11.07     34.35 o 
   6   3   5       76.52       85.03     36.22 o 
   7   3   5        2.47        9.01     34.79 o 
   8   3   5        9.25       26.99     40.09 o 
 -10   4   5      191.47      183.36     45.42 o 
  -9   4   5      361.18      368.45     48.84 o 
  -8   4   5       89.77      102.90     33.91 o 
  -7   4   5       28.41       33.58     30.16 o 
  -6   4   5       26.80       52.55     26.99 o 
  -3   4   5      319.21      298.32     12.91 o 
  -2   4   5      449.38      476.65     22.51 o 
   4   4   5       27.07       40.05     33.83 o 
   5   4   5      274.37      250.52     39.13 o 
   6   4   5       12.87       40.93     32.99 o 
   7   4   5      194.23      187.30     42.29 o 
   8   4   5        6.04        2.43     38.80 o 
 -10   5   5      218.79      200.06     44.65 o 
  -9   5   5      255.37      210.87     42.37 o 
  -8   5   5      139.76      155.08     37.07 o 
  -7   5   5       70.73       98.63     32.36 o 
  -6   5   5       68.48       56.63     26.40 o 
  -5   5   5      670.90      762.06     39.17 o 
  -3   5   5       65.80       63.66      7.76 o 
  -2   5   5     1294.15     1371.03     32.69 o 
   4   5   5      244.91      252.21     41.15 o 
   5   5   5      267.22      302.63     46.37 o 
   6   5   5      181.26      141.59     42.70 o 
   7   5   5       36.51       41.34     39.90 o 
   8   5   5       10.01        7.06     40.78 o 
 -10   6   5       72.56       71.01     37.92 o 
  -9   6   5      209.56      202.96     41.70 o 
  -8   6   5      122.04       77.01     32.25 o 
  -7   6   5      127.99      105.55     30.49 o 
  -6   6   5      109.43       96.06     26.18 o 
  -5   6   5       40.95       45.56     21.11 o 
  -3   6   5     1516.99     1483.45     21.26 o 
   3   6   5       19.83       26.92     23.57 o 
   4   6   5       88.18      104.81     35.23 o 
   5   6   5      153.84      143.06     36.59 o 
   6   6   5       68.13       97.57     37.73 o 
   7   6   5       94.96       92.75     42.84 o 
   8   6   5       38.69       37.84     40.01 o 
 -10   7   5       27.81       27.14     38.43 o 
  -9   7   5      248.34      212.20     41.23 o 
  -8   7   5        8.37       19.60     30.49 o 
  -7   7   5      377.52      406.78     38.25 o 
  -6   7   5      119.37      131.03     26.11 o 
  -5   7   5      194.97      211.46     25.08 o 
  -3   7   5      311.13      291.59     11.29 o 
   3   7   5      328.21      319.54     39.94 o 
   4   7   5      361.09      323.11     41.04 o 
   5   7   5      181.01      159.24     41.63 o 
   6   7   5      133.58      127.24     40.89 o 
   7   7   5       73.44       92.93     45.05 o 
   8   7   5       10.50       32.66     40.34 o 
 -10   8   5       30.03       57.92     39.57 o 
  -9   8   5       53.98       72.89     36.30 o 
  -8   8   5      640.24      606.69     47.22 o 
  -7   8   5       77.90       72.60     28.13 o 
  -6   8   5      348.48      327.12     30.71 o 
  -5   8   5      212.29      223.71     25.23 o 
  -4   8   5      523.53      530.19     26.55 o 
   2   8   5      144.81      128.49     34.27 o 
   3   8   5      124.44      100.40     37.47 o 
   4   8   5      198.53      174.28     34.72 o 
   5   8   5      132.83      120.29     40.27 o 
   6   8   5       55.69      109.44     43.10 o 
   7   8   5        4.32        0.00     39.20 o 
   8   8   5       22.70       84.29     44.54 o 
 -10   9   5       22.44       63.00     39.86 o 
  -9   9   5       69.70       82.12     34.86 o 
  -8   9   5       88.81       40.56     29.71 o 
  -7   9   5      190.66      168.51     29.16 o 
  -6   9   5      326.65      366.73     31.70 o 
  -5   9   5      292.03      323.85     25.71 o 
  -4   9   5     1323.98     1306.16     35.97 o 
  -3   9   5        2.15        4.60     10.26 o 
   2   9   5      238.65      205.06     36.26 o 
   3   9   5      204.35      164.42     39.64 o 
   4   9   5      452.50      443.77     47.00 o 
   5   9   5      162.76      182.74     37.18 o 
   6   9   5      276.97      330.61     44.94 o 
   7   9   5      198.67      231.21     44.83 o 
   8   9   5       11.76       31.37     39.50 o 
  -9  10   5       32.66       47.88     34.53 o 
  -8  10   5       60.70       38.87     27.18 o 
  -7  10   5      376.74      361.39     33.72 o 
  -6  10   5      672.97      671.52     37.33 o 
  -5  10   5      704.27      705.36     32.14 o 
  -4  10   5     1293.64     1270.27     33.36 o 
  -3  10   5      622.85      611.95     18.13 o 
   1  10   5      482.01      409.50     40.64 o 
   2  10   5      617.27      599.88     47.55 o 
   3  10   5      273.34      238.67     40.05 o 
   4  10   5       46.05       38.69     36.85 o 
   5  10   5       87.81      102.27     41.30 o 
   6  10   5        0.70        3.75     41.96 o 
   7  10   5        9.65       13.79     40.97 o 
  -7  11   5       38.03       54.80     25.23 o 
  -6  11   5      161.87      135.41     23.79 o 
  -5  11   5     1029.06     1053.40     36.33 o 
  -4  11   5     1086.34     1078.41     28.54 o 
  -3  11   5      265.73      233.27      8.64 o 
   0  11   5      171.72      132.13     32.58 o 
   1  11   5      555.36      565.57     46.08 o 
   2  11   5      268.99      308.29     39.28 o 
   3  11   5      108.95      129.27     33.39 o 
   4  11   5       37.85       39.24     38.21 o 
   5  11   5       41.28       16.99     37.33 o 
   6  11   5      164.35      159.09     44.24 o 
   7  11   5       56.62       48.40     46.34 o 
  -1  12   5      610.96      631.95     42.44 o 
   0  12   5      306.70      312.15     35.19 o 
   1  12   5       43.20       31.85     30.56 o 
   2  12   5       29.76       28.46     32.18 o 
   3  12   5      278.54      265.12     39.20 o 
   4  12   5      238.96      242.02     46.15 o 
   5  12   5       70.17       49.32     36.44 o 
   6  12   5       12.14       73.00     42.48 o 
   7  12   5        4.24       29.13     45.53 o 
  -2  13   5      480.68      464.11     35.49 o 
  -1  13   5       84.31       86.09     28.46 o 
   0  13   5      106.28       99.11     29.35 o 
   1  13   5       49.94       70.06     28.06 o 
   2  13   5       23.74       18.17     29.42 o 
   3  13   5      137.35      140.89     37.36 o 
   4  13   5       53.35       64.10     38.43 o 
   5  13   5       95.29       93.45     44.35 o 
   6  13   5       63.42      143.02     48.40 o 
   7  13   5       99.91      115.33     43.62 o 
  -3  14   5      726.41      768.06     38.91 o 
  -2  14   5       70.33       81.13     26.85 o 
  -1  14   5      178.67      167.37     31.11 o 
   0  14   5      255.45      254.41     37.40 o 
   1  14   5      258.99      258.39     40.01 o 
   2  14   5       47.86       22.07     35.93 o 
   3  14   5      958.99      897.77     61.64 o 
   4  14   5       86.35       57.74     35.71 o 
   5  14   5      109.26      121.98     38.43 o 
   6  14   5       15.93       21.59     37.40 o 
   7  14   5       13.01        7.39     43.87 o 
  -3  15   5       65.97       89.29     24.24 o 
  -2  15   5      244.39      223.89     31.99 o 
  -1  15   5       92.23       89.81     30.63 o 
   0  15   5      527.82      641.88     48.54 o 
   1  15   5      109.89       95.84     37.51 o 
   2  15   5      377.08      374.74     45.68 o 
   3  15   5       56.63       64.06     38.17 o 
   4  15   5      300.14      264.75     43.43 o 
   5  15   5       65.08       57.26     43.76 o 
   6  15   5       44.98       66.97     46.93 o 
  -3  16   5      393.21      416.78     34.35 o 
  -2  16   5      689.44      673.95     42.84 o 
  -1  16   5       45.78       55.27     29.68 o 
   0  16   5      297.90      286.33     39.79 o 
   1  16   5      347.48      348.93     41.59 o 
   2  16   5      377.87      377.39     43.25 o 
   3  16   5      410.95      368.09     49.87 o 
   4  16   5       61.20       91.98     40.93 o 
   5  16   5        0.60        6.69     42.55 o 
   6  16   5       52.79       56.86     37.81 o 
  -2  17   5      247.96      247.28     33.17 o 
  -1  17   5       46.13       56.30     29.20 o 
   0  17   5      191.46      202.60     36.59 o 
   1  17   5        0.75       14.89     34.27 o 
   2  17   5       63.32       45.27     36.89 o 
   3  17   5      316.75      234.74     47.26 o 
   4  17   5      321.97      343.85     55.05 o 
   5  17   5       51.89       53.58     38.17 o 
   6  17   5       18.63       36.89     47.85 o 
  -2  18   5      262.04      242.76     33.54 o 
  -1  18   5       37.52       41.48     30.45 o 
   0  18   5      461.65      418.29     43.73 o 
   1  18   5      146.12      150.23     36.52 o 
   2  18   5       87.51       79.73     41.00 o 
   3  18   5       32.33       16.73     40.71 o 
   4  18   5      106.64       90.28     45.20 o 
   5  18   5        7.85       38.14     45.34 o 
  -2  19   5      118.61      107.46     28.43 o 
  -1  19   5       53.60       36.15     29.94 o 
   0  19   5       48.34       58.62     32.44 o 
   1  19   5       52.20       38.28     37.47 o 
   2  19   5      209.69      254.30     45.20 o 
   3  19   5       58.68       26.00     38.21 o 
   4  19   5      122.48      136.29     42.62 o 
   5  19   5      238.04      287.77     52.22 o 
  -1  20   5      129.05      127.68     33.69 o 
   0  20   5      506.53      472.49     47.77 o 
   1  20   5        9.08       22.36     32.47 o 
   2  20   5        3.96        0.00     34.05 o 
   3  20   5       39.22       54.21     39.39 o 
   4  20   5       48.54       61.38     39.20 o 
  -1  21   5       48.79       40.34     32.29 o 
   0  21   5      353.21      351.69     44.09 o 
   1  21   5       25.94       35.93     37.25 o 
   2  21   5      256.29      225.47     44.06 o 
   3  21   5       50.17       65.50     41.04 o 
   4  21   5       35.53       31.59     44.06 o 
   0  22   5      171.87      208.78     40.89 o 
   1  22   5       24.11        6.03     37.55 o 
   2  22   5       33.80       41.56     40.75 o 
   3  22   5       69.54       60.31     41.63 o 
   0  23   5      152.81      103.89     40.01 o 
   1  23   5       68.25       88.63     39.42 o 
   2  23   5       74.29      108.01     47.51 o 
   3  23   5        0.79       19.38     39.17 o 
   1  24   5       43.03       63.11     42.48 o 
   2  24   5       41.40        7.21     43.47 o 
  -2 -24   6       35.16       33.54     47.99 o 
  -1 -24   6       32.35        4.96     54.13 o 
   0 -24   6      141.27      126.77     56.93 o 
  -4 -23   6       14.10       32.22     52.11 o 
  -3 -23   6       88.98      114.41     54.21 o 
  -2 -23   6       14.83       22.03     51.52 o 
  -1 -23   6       26.78        0.00     42.40 o 
   0 -23   6       23.23       34.90     49.65 o 
   1 -23   6       86.36      103.12     50.68 o 
  -5 -22   6       15.06       37.92     44.90 o 
  -4 -22   6       91.00       90.43     53.10 o 
  -3 -22   6       10.32       52.18     47.11 o 
  -2 -22   6       76.09       90.73     49.02 o 
  -1 -22   6       47.63       49.17     51.04 o 
   0 -22   6       79.20      105.99     45.16 o 
   1 -22   6       30.61        7.39     42.22 o 
   2 -22   6       23.66       61.78     52.77 o 
  -6 -21   6        6.35       17.51     45.16 o 
  -5 -21   6       41.90       32.66     48.14 o 
  -4 -21   6       72.88      113.42     51.41 o 
  -3 -21   6       45.24       70.68     43.28 o 
  -2 -21   6       56.66       77.74     45.27 o 
  -1 -21   6       37.57       35.64     42.66 o 
   0 -21   6      198.70      211.09     55.24 o 
   1 -21   6      127.67      154.53     49.83 o 
   2 -21   6        1.45       22.73     50.49 o 
   3 -21   6      114.82      110.73     55.53 o 
  -6 -20   6       57.31       77.01     50.20 o 
  -5 -20   6       17.45       47.96     48.40 o 
  -4 -20   6       27.96       56.34     44.68 o 
  -3 -20   6        1.71       17.84     38.76 o 
  -2 -20   6      251.25      272.43     55.86 o 
  -1 -20   6      364.46      340.43     57.19 o 
   0 -20   6      397.07      424.02     61.16 o 
   1 -20   6      183.48      125.59     52.04 o 
   2 -20   6       49.15       58.18     51.60 o 
   3 -20   6        8.36       26.40     49.83 o 
  -6 -19   6      238.76      227.02     52.81 o 
  -5 -19   6      194.30      223.04     48.18 o 
  -4 -19   6      103.20      151.11     46.19 o 
  -3 -19   6       55.81       93.63     44.46 o 
  -2 -19   6       43.70       23.39     37.88 o 
  -1 -19   6      132.55      114.52     47.11 o 
   0 -19   6      341.03      387.36     55.75 o 
   1 -19   6      194.75      175.93     53.77 o 
   2 -19   6       33.11       22.98     46.96 o 
   3 -19   6       50.34       52.11     47.33 o 
   4 -19   6      160.51      149.97     56.27 o 
  -6 -18   6       23.49       54.28     44.06 o 
  -5 -18   6       22.81       18.13     43.73 o 
  -4 -18   6      149.75      149.64     42.95 o 
  -3 -18   6       56.72       46.30     43.91 o 
  -2 -18   6      284.63      309.28     53.62 o 
  -1 -18   6       57.78       54.80     39.24 o 
   0 -18   6      555.36      453.96     52.37 o 
   1 -18   6      343.21      357.86     58.95 o 
   2 -18   6      394.10      435.17     61.67 o 
   3 -18   6        0.29       11.99     42.55 o 
   4 -18   6        9.22       18.20     48.36 o 
  -6 -17   6       82.46       94.92     48.76 o 
  -5 -17   6      436.74      461.39     54.76 o 
  -4 -17   6       73.77       88.04     37.66 o 
  -3 -17   6       13.89       58.40     42.95 o 
  -2 -17   6      225.12      252.21     47.62 o 
  -1 -17   6      794.49      769.79     65.20 o 
   0 -17   6       89.65       87.27     40.31 o 
   1 -17   6      153.96      173.80     50.68 o 
   2 -17   6      103.36      109.15     47.99 o 
   3 -17   6       90.23      129.82     42.29 o 
   4 -17   6      197.64      153.54     49.24 o 
   5 -17   6      127.02      144.16     48.99 o 
  -6 -16   6        5.42       34.46     42.48 o 
  -5 -16   6      104.56       59.39     39.42 o 
  -4 -16   6      107.90      100.95     38.72 o 
  -3 -16   6       15.77       46.48     40.05 o 
  -2 -16   6      497.90      440.24     53.32 o 
  -1 -16   6       29.06       24.35     40.93 o 
   0 -16   6      241.23      247.76     46.89 o 
   1 -16   6      310.75      307.19     51.30 o 
   2 -16   6      404.11      313.77     51.27 o 
   3 -16   6       31.15       29.53     43.84 o 
   4 -16   6        3.15       11.69     41.70 o 
   5 -16   6       95.53      133.53     51.38 o 
  -6 -15   6      100.75       84.36     40.86 o 
  -5 -15   6       23.22       57.85     42.62 o 
  -4 -15   6       59.17       74.43     39.75 o 
  -3 -15   6      231.47      240.33     41.70 o 
  -2 -15   6      655.55      609.34     56.27 o 
  -1 -15   6      401.05      425.05     48.14 o 
   0 -15   6      168.09      160.56     43.65 o 
   1 -15   6       10.93       25.12     38.32 o 
   2 -15   6      195.28      178.21     41.48 o 
   3 -15   6      216.44      257.14     51.45 o 
   4 -15   6       64.75       70.68     47.04 o 
   5 -15   6       71.35       74.18     49.13 o 
   6 -15   6      124.69      173.73     52.81 o 
  -6 -14   6      139.32      169.35     43.84 o 
  -5 -14   6       38.34       41.59     37.73 o 
  -4 -14   6       20.82       36.08     39.86 o 
  -3 -14   6      196.14      176.08     40.89 o 
  -2 -14   6      110.96      115.29     42.48 o 
  -1 -14   6      242.88      227.53     41.56 o 
   0 -14   6       20.71       20.78     37.03 o 
   1 -14   6      104.24      149.24     37.40 o 
   2 -14   6       16.40       15.81     41.19 o 
   3 -14   6      432.11      468.56     50.71 o 
   4 -14   6      128.64      136.25     47.18 o 
   5 -14   6       75.48      104.92     42.81 o 
   6 -14   6       89.06      112.31     55.13 o 
  -6 -13   6      249.47      205.24     43.84 o 
  -5 -13   6      262.79      258.64     45.86 o 
  -4 -13   6      245.10      261.92     47.73 o 
  -3 -13   6      651.72      603.64     54.65 o 
  -2 -13   6      445.01      412.70     45.23 o 
  -1 -13   6      322.10      232.72     43.40 o 
   0 -13   6       29.28       34.97     31.70 o 
   1 -13   6      138.23      152.47     43.95 o 
   2 -13   6      168.55      171.93     43.58 o 
   3 -13   6       16.51       12.21     41.74 o 
   4 -13   6       18.17       37.11     41.63 o 
   5 -13   6        5.89       10.63     45.09 o 
   6 -13   6      135.16      157.36     51.63 o 
  -6 -12   6      760.31      764.57     56.23 o 
  -5 -12   6      189.91      149.38     41.74 o 
  -4 -12   6       93.45      122.35     41.15 o 
  -3 -12   6      675.10      633.61     54.17 o 
  -2 -12   6      562.36      443.15     49.35 o 
  -1 -12   6      170.06      193.33     40.60 o 
   0 -12   6      205.73      219.40     42.03 o 
   1 -12   6      145.45      139.64     42.14 o 
   2 -12   6      254.43      267.62     45.53 o 
   3 -12   6      657.94      563.95     54.43 o 
   4 -12   6      334.80      272.47     51.45 o 
   5 -12   6        3.81        8.57     43.65 o 
   6 -12   6       49.84       38.98     43.06 o 
  -6 -11   6      863.87      816.20     55.86 o 
  -5 -11   6      325.66      246.03     40.23 o 
  -4 -11   6     1337.94     1250.30     63.25 o 
  -3 -11   6     1723.28     1613.05     68.22 o 
  -2 -11   6     1046.44     1184.76     62.11 o 
  -1 -11   6      236.70      178.21     37.00 o 
   0 -11   6      443.40      479.30     49.46 o 
   1 -11   6      251.38      183.11     39.42 o 
   2 -11   6      159.45      128.31     41.45 o 
   3 -11   6       83.69       86.09     42.62 o 
   4 -11   6       19.16       20.15     39.02 o 
   5 -11   6       67.60      106.24     43.06 o 
   6 -11   6      114.28      142.06     53.51 o 
  -9 -10   6      133.33      152.43     47.26 o 
  -6 -10   6      923.98      880.00     55.27 o 
  -5 -10   6      445.65      383.09     43.98 o 
  -4 -10   6      311.73      226.50     38.03 o 
  -3 -10   6      522.39      542.07     48.10 o 
  -2 -10   6      638.79      639.09     47.59 o 
  -1 -10   6     1348.42     1338.78     61.38 o 
   0 -10   6      750.81      757.98     50.64 o 
   1 -10   6        7.86       10.66     35.12 o 
   2 -10   6       14.87        6.36     38.32 o 
   3 -10   6      416.37      453.00     47.62 o 
   4 -10   6      115.26      139.82     44.94 o 
   5 -10   6        8.62        9.49     43.32 o 
   6 -10   6       52.82       92.31     43.87 o 
   7 -10   6       36.73       29.60     50.79 o 
 -10  -9   6       10.28        8.31     42.59 o 
  -9  -9   6       28.90       41.12     40.16 o 
  -6  -9   6     1341.45     1373.90     62.74 o 
  -5  -9   6      209.75      152.47     36.15 o 
  -4  -9   6      853.30      917.00     53.77 o 
  -3  -9   6     3748.60     3683.59     92.09 o 
  -2  -9   6      146.26      123.09     32.58 o 
  -1  -9   6      146.92      141.48     36.63 o 
   0  -9   6      855.44      840.25     54.32 o 
   1  -9   6      308.24      306.60     44.13 o 
   2  -9   6      142.65      213.85     37.25 o 
   3  -9   6       16.30       30.38     40.05 o 
   4  -9   6       53.77       48.03     40.38 o 
   5  -9   6       67.34       75.24     39.39 o 
   6  -9   6       44.62       81.83     45.90 o 
   7  -9   6       14.56       31.85     47.00 o 
 -10  -8   6       74.79      101.72     45.68 o 
  -9  -8   6       22.53       25.08     43.65 o 
  -6  -8   6      262.96      205.39     34.79 o 
  -5  -8   6        7.27       21.37     30.49 o 
  -4  -8   6     1353.49     1311.42     57.70 o 
  -3  -8   6      100.07      138.13     32.66 o 
  -2  -8   6      707.52      674.50     45.64 o 
  -1  -8   6      573.24      584.51     45.60 o 
   0  -8   6      377.03      400.08     39.57 o 
   1  -8   6      369.43      428.44     42.07 o 
   2  -8   6      292.05      306.64     43.06 o 
   3  -8   6      112.02      114.11     41.23 o 
   4  -8   6       60.93       53.77     35.86 o 
   5  -8   6       34.44       27.58     41.89 o 
   6  -8   6       23.45       47.07     45.38 o 
   7  -8   6       46.91       88.15     42.44 o 
 -10  -7   6       44.03       40.05     46.23 o 
  -9  -7   6      147.48      186.86     44.20 o 
  -6  -7   6       51.88       55.75     29.75 o 
  -5  -7   6     2133.94     1976.51     64.98 o 
  -4  -7   6     1383.43     1337.05     56.23 o 
  -3  -7   6      278.74      291.70     37.33 o 
  -2  -7   6      804.70      775.23     45.90 o 
  -1  -7   6      683.27      676.16     45.97 o 
   0  -7   6      272.92      201.64     33.21 o 
   1  -7   6      381.49      388.87     38.80 o 
   2  -7   6      108.58       94.77     38.36 o 
   3  -7   6       66.93       55.49     35.16 o 
   4  -7   6      322.66      385.11     51.30 o 
   5  -7   6      109.23      182.41     44.42 o 
   6  -7   6        9.63       17.21     37.73 o 
   7  -7   6       42.51       59.70     29.50 o 
 -10  -6   6       55.46       66.86     47.29 o 
  -9  -6   6      153.87      144.86     40.67 o 
  -6  -6   6       42.15       48.58     27.32 o 
  -5  -6   6      302.04      337.12     35.30 o 
  -4  -6   6      175.53      135.89     30.41 o 
  -3  -6   6      934.02     1013.94     48.40 o 
  -2  -6   6      570.20      579.69     42.00 o 
  -1  -6   6      304.86      282.51     34.35 o 
   0  -6   6      334.13      374.23     39.17 o 
   1  -6   6     1434.37     1403.10     60.72 o 
   2  -6   6      791.07      755.26     54.24 o 
   3  -6   6       32.08       48.21     31.63 o 
   4  -6   6       94.21       92.82     39.20 o 
   5  -6   6      299.55      258.94     49.32 o 
   6  -6   6       17.64       17.39     44.98 o 
   7  -6   6       29.38       36.02     28.85 o 
 -10  -5   6       55.79       35.93     40.89 o 
  -9  -5   6      166.01      128.53     40.56 o 
  -5  -5   6     1603.86     1594.81     53.84 o 
  -4  -5   6      706.77      804.28     41.78 o 
  -3  -5   6       40.98       54.65     27.07 o 
  -2  -5   6       56.40       53.25     28.46 o 
  -1  -5   6      623.36      597.46     41.81 o 
   0  -5   6       85.30       72.56     29.27 o 
   1  -5   6      628.64      565.94     41.52 o 
   2  -5   6      548.88      545.46     49.10 o 
   3  -5   6      364.13      346.50     44.17 o 
   4  -5   6      195.17      196.97     38.98 o 
   5  -5   6       93.60       94.77     42.33 o 
   6  -5   6       24.24       44.61     26.53 o 
   7  -5   6       33.04        9.35     28.14 o 
 -10  -4   6      183.74      245.99     50.24 o 
  -9  -4   6      253.09      224.40     43.36 o 
  -5  -4   6      134.88      130.00     24.90 o 
  -4  -4   6      138.61      139.09     25.34 o 
  -3  -4   6      144.85      141.81     27.29 o 
  -2  -4   6      285.95      251.80     29.90 o 
  -1  -4   6      247.75      246.54     31.70 o 
   0  -4   6      519.05      482.28     38.14 o 
   1  -4   6     1058.38      947.97     50.79 o 
   2  -4   6     1295.32     1268.65     62.85 o 
   3  -4   6       39.38       14.82     36.67 o 
   4  -4   6       52.42       80.17     42.81 o 
   5  -4   6      771.07      838.59     64.32 o 
   6  -4   6       50.13       58.38     27.02 o 
   7  -4   6       78.22       71.83     29.05 o 
 -10  -3   6       26.00       37.00     42.77 o 
  -9  -3   6      323.05      308.14     45.90 o 
  -8  -3   6      333.14      296.01     43.47 o 
  -5  -3   6      636.15      678.99     34.46 o 
  -4  -3   6      779.28      815.79     37.36 o 
  -3  -3   6      453.95      477.35     32.51 o 
  -2  -3   6      763.98      693.99     38.06 o 
  -1  -3   6      787.14      802.66     42.33 o 
   0  -3   6      298.71      334.40     36.22 o 
   1  -3   6       34.19       47.81     30.93 o 
   2  -3   6      648.59      585.06     47.77 o 
   3  -3   6      883.69      867.79     58.14 o 
   4  -3   6      566.49      523.83     52.88 o 
   5  -3   6      244.75      228.74     45.01 o 
   6  -3   6      129.13      160.49     30.56 o 
   7  -3   6      131.73      164.29     33.97 o 
 -10  -2   6      333.29      340.80     55.79 o 
  -9  -2   6      293.19      267.03     46.96 o 
  -8  -2   6       34.91       23.76     37.44 o 
  -5  -2   6       21.83       15.85     18.72 o 
  -4  -2   6      721.87      749.67     33.69 o 
  -3  -2   6       42.30       81.72     22.21 o 
  -2  -2   6      249.14      291.30     29.46 o 
  -1  -2   6      170.04      189.21     29.53 o 
   0  -2   6      402.78      373.93     35.08 o 
   1  -2   6      363.97      340.80     37.22 o 
   2  -2   6      197.88      145.82     35.19 o 
   3  -2   6      445.60      374.52     46.12 o 
   4  -2   6      890.21      840.51     56.63 o 
   5  -2   6      171.48      158.10     44.09 o 
   6  -2   6       72.63      100.06     28.50 o 
   7  -2   6      117.22      204.05     36.11 o 
 -10  -1   6       21.46       24.75     38.50 o 
  -9  -1   6       82.19      113.97     42.44 o 
  -8  -1   6       65.67      105.22     37.51 o 
  -5  -1   6      195.63      189.95     21.22 o 
  -4  -1   6      545.78      529.16     28.35 o 
  -3  -1   6     1155.44     1180.68     39.75 o 
  -2  -1   6     2443.88     2517.95     58.51 o 
  -1  -1   6      113.65      117.53     26.00 o 
   0  -1   6       93.86      117.24     30.52 o 
   1  -1   6      638.30      606.69     42.26 o 
   2  -1   6      308.14      249.30     34.64 o 
   3  -1   6      412.60      333.15     44.42 o 
   4  -1   6       35.57       16.95     38.65 o 
   6  -1   6      413.53      492.61     54.06 o 
   7  -1   6       88.45      105.30     34.31 o 
 -10   0   6      161.15      204.91     48.36 o 
  -9   0   6      131.00       78.22     36.89 o 
  -8   0   6       80.25       92.71     39.17 o 
  -5   0   6        0.80        8.72     14.75 o 
  -4   0   6       45.40       47.00     16.92 o 
  -3   0   6     2058.24     2065.69     47.81 o 
  -2   0   6      647.83      738.16     34.39 o 
  -1   0   6       48.48       73.11     24.42 o 
   0   0   6      609.19      548.91     37.92 o 
   1   0   6        0.73        0.00     29.02 o 
   2   0   6       16.60        3.13     26.52 o 
   5   0   6        0.45        0.00     36.55 o 
   6   0   6        0.82       26.74     39.94 o 
   7   0   6      102.85      112.39     46.63 o 
   8   0   6        4.71        0.00     43.28 o 
 -10   1   6       21.14       24.31     41.00 o 
  -9   1   6       81.41       69.76     39.13 o 
  -8   1   6       63.61       49.76     33.39 o 
  -4   1   6      540.54      567.96     24.42 o 
  -3   1   6     1150.77     1208.08     35.67 o 
  -2   1   6     2450.52     2547.30     55.13 o 
  -1   1   6      115.36      148.06     25.67 o 
   0   1   6       90.98       94.04     26.37 o 
   1   1   6      636.71      656.56     42.18 o 
   5   1   6       50.11       30.16     30.08 o 
   6   1   6      412.95      468.23     51.85 o 
   7   1   6       88.22      120.66     48.25 o 
 -10   2   6      330.98      309.36     53.47 o 
  -9   2   6      294.74      326.68     49.72 o 
  -8   2   6       34.69       33.02     31.92 o 
  -7   2   6      180.13      193.84     37.92 o 
  -4   2   6      724.65      747.94     23.68 o 
  -3   2   6       41.11       40.31     15.11 o 
  -2   2   6      241.56      261.92     23.68 o 
  -1   2   6      163.14      188.51     25.96 o 
   0   2   6      409.19      403.32     33.58 o 
   5   2   6      171.15      185.68     43.03 o 
   6   2   6       73.68       95.25     36.89 o 
   7   2   6      117.94      154.24     48.65 o 
 -10   3   6       25.70       49.50     41.23 o 
  -9   3   6      323.25      319.76     48.54 o 
  -8   3   6      331.24      285.78     41.37 o 
  -7   3   6     1735.55     1625.19     67.26 o 
  -4   3   6      771.73      776.85     20.26 o 
  -3   3   6      449.73      441.79     22.25 o 
  -2   3   6      775.13      805.68     32.33 o 
  -1   3   6      790.77      853.75     37.58 o 
   5   3   6      237.26      233.97     39.09 o 
   6   3   6      131.17      140.70     43.98 o 
   7   3   6      131.87      158.72     49.61 o 
 -10   4   6      181.76      154.97     43.91 o 
  -9   4   6      253.47      235.18     46.45 o 
  -8   4   6      354.27      385.74     44.61 o 
  -7   4   6       53.77       87.38     31.70 o 
  -4   4   6      136.07      124.74      7.98 o 
  -3   4   6      141.98      144.05     15.45 o 
  -2   4   6      283.47      249.15     22.36 o 
  -1   4   6      244.51      224.04     25.08 o 
   4   4   6       53.76       78.52     33.58 o 
   5   4   6      769.95      884.12     64.21 o 
   6   4   6       50.37       44.42     40.86 o 
   7   4   6       77.45      103.63     46.52 o 
 -10   5   6       56.29       75.94     39.94 o 
  -9   5   6      163.95      122.90     40.49 o 
  -8   5   6      266.55      230.44     39.53 o 
  -7   5   6      591.63      521.88     42.88 o 
  -6   5   6     1353.27     1293.07     54.98 o 
  -3   5   6       42.01       32.80     12.21 o 
  -2   5   6       58.27       64.91     17.21 o 
   4   5   6      191.46      177.44     37.25 o 
   5   5   6       93.34       75.24     33.13 o 
   6   5   6       24.82       36.89     34.13 o 
   7   5   6       33.19       11.55     40.45 o 
 -10   6   6       55.84       35.38     40.34 o 
  -9   6   6      155.51      133.05     37.66 o 
  -8   6   6      732.29      768.83     52.04 o 
  -7   6   6      583.08      633.31     44.90 o 
  -6   6   6       43.90       75.98     25.63 o 
  -3   6   6      924.34      965.80     25.34 o 
  -2   6   6      575.32      629.75     28.39 o 
   4   6   6       93.32       59.76     38.43 o 
   5   6   6      293.52      292.92     48.18 o 
   6   6   6       18.08       50.20     42.18 o 
   7   6   6       29.61       22.18     36.85 o 
 -10   7   6       44.72       36.00     38.28 o 
  -9   7   6      145.77      180.97     40.01 o 
  -8   7   6      101.72       97.42     33.39 o 
  -7   7   6       85.43       99.55     29.86 o 
  -6   7   6       55.03       41.45     24.49 o 
  -5   7   6     2141.32     2060.54     57.04 o 
  -3   7   6      281.23      288.84     16.40 o 
   3   7   6       68.64       55.57     35.60 o 
   4   7   6      321.12      299.98     47.18 o 
   5   7   6      113.50      139.82     41.04 o 
   6   7   6        9.87       28.87     40.34 o 
   7   7   6       41.58       33.94     39.61 o 
 -10   8   6       75.90      117.46     41.04 o 
  -9   8   6       21.49       19.71     32.03 o 
  -8   8   6      338.48      328.08     39.68 o 
  -7   8   6      401.53      430.64     37.55 o 
  -6   8   6      266.25      240.40     29.75 o 
  -5   8   6        7.44        0.00     19.12 o 
  -3   8   6       96.83      117.17     13.68 o 
   3   8   6      108.77       75.50     35.01 o 
   4   8   6       62.02       80.69     40.45 o 
   5   8   6       32.16       51.96     37.95 o 
   6   8   6       23.57       22.25     36.37 o 
   7   8   6       47.35       67.74     46.15 o 
  -8   9   6       26.44       26.48     27.36 o 
  -7   9   6      530.02      509.60     38.65 o 
  -6   9   6     1327.91     1277.88     48.21 o 
  -5   9   6      205.00      185.50     24.05 o 
  -4   9   6      859.18      953.19     33.72 o 
   2   9   6      138.97      106.36     39.42 o 
   3   9   6       17.75       14.20     30.67 o 
   4   9   6       53.15       70.43     36.89 o 
   5   9   6       67.63       78.07     42.03 o 
   6   9   6       45.15       37.47     44.39 o 
   7   9   6       14.73        7.47     48.14 o 
  -5  10   6      445.10      433.77     27.88 o 
  -4  10   6      308.25      324.62     21.29 o 
   2  10   6       14.76        0.00     30.56 o 
   3  10   6      412.45      417.70     44.72 o 
   4  10   6      111.75      113.97     34.05 o 
   5  10   6        8.33        0.00     33.28 o 
   6  10   6       52.37       67.74     38.39 o 
   7  10   6       36.44       24.86     45.05 o 
   1  11   6      249.57      242.39     40.97 o 
   2  11   6      160.73      153.57     39.57 o 
   3  11   6       80.98       74.36     32.69 o 
   4  11   6       19.11       11.18     36.04 o 
   5  11   6       69.05       45.56     43.76 o 
   6  11   6      115.03      148.10     48.54 o 
   0  12   6      205.89      191.75     38.76 o 
   1  12   6      143.48      108.60     31.81 o 
   2  12   6      258.11      268.79     44.79 o 
   3  12   6      657.82      583.52     52.48 o 
   4  12   6      331.86      306.01     50.38 o 
   5  12   6        4.04       29.38     37.92 o 
   6  12   6       49.51       56.49     46.08 o 
  -1  13   6      326.23      321.60     40.71 o 
   0  13   6       27.80       35.01     35.53 o 
   1  13   6      134.34      160.67     40.01 o 
   2  13   6      170.38      206.42     39.86 o 
   3  13   6       16.80       18.28     34.05 o 
   4  13   6       17.75        4.60     40.71 o 
   5  13   6        6.04       23.79     41.45 o 
   6  13   6      136.48      113.27     43.84 o 
  -2  14   6      107.63      134.56     31.92 o 
  -1  14   6      237.70      234.63     38.06 o 
   0  14   6       19.11       24.27     34.09 o 
   1  14   6      101.64      100.29     35.56 o 
   2  14   6       17.86       42.37     34.50 o 
   3  14   6      429.90      407.47     49.72 o 
   4  14   6      127.89      126.62     43.51 o 
   5  14   6       76.31       93.08     47.55 o 
   6  14   6       88.79      106.43     51.93 o 
  -3  15   6      229.32      216.76     31.85 o 
  -2  15   6      654.00      624.34     45.34 o 
  -1  15   6      402.03      434.61     42.88 o 
   0  15   6      165.67      157.22     36.41 o 
   1  15   6        9.90       11.62     34.09 o 
   2  15   6      195.95      146.37     42.81 o 
   3  15   6      219.73      247.61     45.09 o 
   4  15   6       64.49       92.09     38.03 o 
   5  15   6       72.62       89.55     39.42 o 
   6  15   6      125.75      124.71     43.91 o 
  -3  16   6       16.19       36.04     25.63 o 
  -2  16   6      486.89      508.68     42.66 o 
  -1  16   6       28.07       19.60     29.86 o 
   0  16   6      242.93      257.21     39.83 o 
   1  16   6      299.54      228.12     42.81 o 
   2  16   6      403.40      379.45     50.38 o 
   3  16   6       30.26        2.54     36.44 o 
   4  16   6        3.36       24.05     39.94 o 
   5  16   6       95.18      108.82     51.04 o 
  -2  17   6      221.60      243.75     36.11 o 
  -1  17   6      788.92      778.47     53.58 o 
   0  17   6       90.29       71.57     33.76 o 
   1  17   6      157.30      154.86     41.12 o 
   2  17   6      102.44       73.29     36.52 o 
   3  17   6       89.90       49.57     39.20 o 
   4  17   6      198.80      232.53     53.21 o 
   5  17   6      128.69      120.44     48.73 o 
  -2  18   6      285.45      272.76     37.44 o 
  -1  18   6       57.38       69.40     34.42 o 
   0  18   6      551.92      521.29     51.60 o 
   1  18   6      338.32      293.54     45.56 o 
   2  18   6      395.46      338.12     46.15 o 
   3  18   6        0.22        0.70     37.95 o 
   4  18   6        8.80       33.98     44.98 o 
  -2  19   6       41.30       60.94     31.41 o 
  -1  19   6      129.37      134.41     37.81 o 
   0  19   6      342.39      368.93     47.55 o 
   1  19   6      196.84      157.03     44.65 o 
   2  19   6       32.73       29.46     39.86 o 
   3  19   6       48.70       17.14     36.41 o 
   4  19   6      163.30      209.73     50.35 o 
  -1  20   6      369.90      339.44     44.13 o 
   0  20   6      401.12      328.33     46.26 o 
   1  20   6      181.33      177.41     42.22 o 
   2  20   6       50.54       30.56     44.13 o 
   3  20   6        8.83        0.00     36.30 o 
  -1  21   6       36.72       39.17     34.64 o 
   0  21   6      196.99      158.61     41.63 o 
   1  21   6      127.09      110.47     45.27 o 
   2  21   6        1.65       14.60     43.80 o 
   3  21   6      113.20      101.65     41.41 o 
   0  22   6       80.51      110.40     40.78 o 
   1  22   6       30.83       28.72     40.12 o 
   2  22   6       23.50       18.06     44.13 o 
   0  23   6       22.94       47.81     39.17 o 
   1  23   6       85.93       63.36     41.45 o 
  -3 -22   7       46.78       12.32     45.45 o 
  -2 -22   7       46.04       68.40     44.68 o 
  -1 -22   7       40.26       28.72     53.14 o 
   0 -22   7       28.22       15.96     50.27 o 
  -4 -21   7      110.34      148.61     48.32 o 
  -3 -21   7      106.18      186.93     54.76 o 
  -2 -21   7       95.09      112.35     52.41 o 
  -1 -21   7       30.80       14.05     44.09 o 
   0 -21   7       43.52       99.70     53.47 o 
   1 -21   7       25.93       48.58     51.78 o 
  -5 -20   7       30.61       23.24     42.81 o 
  -4 -20   7       48.40       41.89     44.79 o 
  -3 -20   7       42.63       42.92     49.79 o 
  -2 -20   7       34.51       58.25     45.64 o 
  -1 -20   7       61.00       80.91     51.08 o 
   0 -20   7       53.65       56.93     46.26 o 
   1 -20   7       95.58      177.41     50.49 o 
   2 -20   7       95.05      105.80     56.05 o 
  -6 -19   7        1.04        0.00     50.05 o 
  -5 -19   7       80.77      133.61     49.02 o 
  -4 -19   7       59.52       75.54     43.06 o 
  -3 -19   7       41.34       49.35     46.67 o 
  -2 -19   7       16.62       56.34     46.96 o 
  -1 -19   7       98.72      110.00     49.68 o 
   0 -19   7       60.65      114.15     47.11 o 
   1 -19   7       19.49       49.39     41.70 o 
   2 -19   7        0.37        0.00     50.24 o 
   3 -19   7       94.00      117.39     56.49 o 
  -6 -18   7        6.55       25.38     42.55 o 
  -5 -18   7       54.29       86.50     50.38 o 
  -4 -18   7        6.31       27.36     39.94 o 
  -3 -18   7       49.72       18.61     37.36 o 
  -2 -18   7      109.57       92.27     48.29 o 
  -1 -18   7       78.91       59.69     40.45 o 
   0 -18   7       18.84       61.67     48.84 o 
   1 -18   7       37.40       25.49     42.11 o 
   2 -18   7      137.65      128.71     54.02 o 
   3 -18   7      120.76      124.01     53.69 o 
  -7 -17   7        6.34        2.13     46.41 o 
  -6 -17   7        6.34       11.00     47.96 o 
  -5 -17   7      153.72      186.93     49.68 o 
  -4 -17   7      108.71      116.10     42.29 o 
  -3 -17   7       15.93       38.95     41.26 o 
  -2 -17   7      192.77      116.62     43.28 o 
  -1 -17   7      170.15      195.72     51.04 o 
   0 -17   7      248.84      260.19     54.80 o 
   1 -17   7       62.99       84.36     45.16 o 
   2 -17   7       28.11       29.38     48.14 o 
   3 -17   7      224.02      225.47     56.38 o 
   4 -17   7       54.23       52.63     46.41 o 
  -7 -16   7      247.14      268.83     52.81 o 
  -6 -16   7       67.61       63.59     43.62 o 
  -5 -16   7       48.94      104.81     42.95 o 
  -4 -16   7      113.74       90.76     40.56 o 
  -3 -16   7       56.50       39.98     44.65 o 
  -2 -16   7        7.22       70.90     44.31 o 
  -1 -16   7      182.77      216.53     49.68 o 
   0 -16   7       98.73      110.80     48.58 o 
   1 -16   7        6.66       30.19     41.34 o 
   2 -16   7      346.52      399.57     59.36 o 
   3 -16   7      349.28      317.34     55.49 o 
   4 -16   7       55.30       28.54     47.62 o 
  -7 -15   7       17.59       48.40     41.37 o 
  -6 -15   7        1.51        0.00     44.50 o 
  -5 -15   7      336.61      299.72     53.32 o 
  -4 -15   7      424.17      369.08     50.71 o 
  -3 -15   7       89.00      118.71     43.98 o 
  -2 -15   7      209.78      211.64     45.71 o 
  -1 -15   7      121.57      125.92     40.01 o 
   0 -15   7      126.37      154.46     47.59 o 
   1 -15   7      251.07      245.88     46.41 o 
   2 -15   7      343.49      280.08     52.74 o 
   3 -15   7       94.85       83.11     39.46 o 
   4 -15   7       12.64       19.67     47.66 o 
   5 -15   7      114.43      133.16     56.56 o 
  -7 -14   7      264.88      276.55     49.87 o 
  -6 -14   7       60.14       53.21     43.28 o 
  -5 -14   7      129.20      130.96     44.98 o 
  -4 -14   7       74.53       86.13     40.89 o 
  -3 -14   7      651.77      666.12     55.68 o 
  -2 -14   7      487.75      464.70     52.88 o 
  -1 -14   7      331.22      372.39     49.76 o 
   0 -14   7       20.13       83.77     43.06 o 
   1 -14   7      179.16      155.16     40.20 o 
   2 -14   7      152.48      173.43     42.37 o 
   3 -14   7      233.15      225.77     49.39 o 
   4 -14   7      122.15      125.52     50.79 o 
   5 -14   7      100.60       79.66     52.88 o 
  -7 -13   7      145.88      176.45     44.46 o 
  -6 -13   7      252.68      249.38     46.04 o 
  -5 -13   7        2.05       12.21     37.33 o 
  -4 -13   7      263.60      271.18     46.04 o 
  -3 -13   7      114.83      151.44     44.76 o 
  -2 -13   7      735.18      712.12     59.43 o 
  -1 -13   7      300.97      229.52     46.30 o 
   0 -13   7       39.86       50.86     42.03 o 
   1 -13   7      107.68      108.60     40.60 o 
   2 -13   7       69.86       69.25     41.74 o 
   3 -13   7       27.01       17.69     45.75 o 
   4 -13   7       19.97       61.71     39.79 o 
   5 -13   7       47.30       91.39     48.14 o 
  -7 -12   7      185.47      180.38     44.31 o 
  -6 -12   7      244.15      264.93     45.75 o 
  -5 -12   7      202.37      179.72     44.06 o 
  -4 -12   7      101.84       80.35     39.64 o 
  -3 -12   7     1767.01     1713.45     77.27 o 
  -2 -12   7       29.57       18.24     33.32 o 
  -1 -12   7      168.14      122.10     42.37 o 
   0 -12   7      166.65      148.43     44.46 o 
   1 -12   7      448.93      414.94     53.58 o 
   2 -12   7      131.27       91.09     47.15 o 
   3 -12   7       29.36       23.39     41.52 o 
   4 -12   7       79.88       90.39     46.78 o 
   5 -12   7       33.47       71.90     41.52 o 
  -7 -11   7        4.24        2.76     35.49 o 
  -6 -11   7      499.86      509.64     50.09 o 
  -5 -11   7      407.74      402.03     47.15 o 
  -4 -11   7      450.12      490.73     50.09 o 
  -3 -11   7      165.11      119.01     39.46 o 
  -2 -11   7     1363.87     1342.94     69.43 o 
  -1 -11   7      120.71      168.21     43.28 o 
   0 -11   7       46.29       32.69     38.69 o 
   1 -11   7      392.44      394.79     50.97 o 
   2 -11   7       54.71       77.45     38.95 o 
   3 -11   7      246.47      262.50     45.27 o 
   4 -11   7       25.24       47.37     47.55 o 
   5 -11   7        1.14       14.82     46.59 o 
   6 -11   7       54.56      104.04     55.27 o 
  -6 -10   7        2.71        0.00     33.80 o 
  -5 -10   7     1263.60     1307.74     65.06 o 
  -4 -10   7      520.41      544.35     50.35 o 
  -3 -10   7     1049.83     1027.95     62.44 o 
  -2 -10   7       77.76       64.32     41.34 o 
  -1 -10   7      137.16      142.54     39.57 o 
   0 -10   7      609.25      561.60     48.51 o 
   1 -10   7      749.25      743.16     55.31 o 
   2 -10   7       25.93       18.61     38.43 o 
   3 -10   7      142.60      110.18     47.15 o 
   4 -10   7      187.75      254.16     48.51 o 
   5 -10   7       37.53       91.61     49.32 o 
   6 -10   7       28.00       29.83     48.65 o 
  -6  -9   7       30.88       14.09     31.96 o 
  -5  -9   7      500.14      470.21     45.31 o 
  -4  -9   7     1155.43     1132.10     60.61 o 
  -3  -9   7      602.16      628.42     49.68 o 
  -2  -9   7      824.03      848.74     57.55 o 
  -1  -9   7      466.69      413.54     43.21 o 
   0  -9   7      410.53      354.04     46.37 o 
   1  -9   7      851.10      822.82     61.05 o 
   2  -9   7       96.56       90.14     42.62 o 
   3  -9   7      154.01      133.27     41.52 o 
   4  -9   7       34.05       44.54     42.07 o 
   5  -9   7       79.58       83.77     42.40 o 
   6  -9   7       38.43       34.24     43.51 o 
  -6  -8   7       66.58       41.56     30.71 o 
  -5  -8   7      539.08      538.47     45.79 o 
  -4  -8   7      561.54      568.18     46.78 o 
  -3  -8   7      711.63      621.51     50.27 o 
  -2  -8   7       87.23      111.61     38.76 o 
  -1  -8   7      470.92      492.76     47.07 o 
   0  -8   7      362.77      315.24     44.65 o 
   1  -8   7      161.67      145.04     36.55 o 
   2  -8   7      891.63      912.95     62.22 o 
   3  -8   7      818.06      855.66     63.88 o 
   4  -8   7      355.06      347.46     52.85 o 
   5  -8   7      102.08       84.66     44.35 o 
   6  -8   7       88.43      128.57     46.52 o 
  -6  -7   7        6.81       28.46     29.68 o 
  -5  -7   7      336.65      266.22     36.74 o 
  -4  -7   7     1347.46     1388.21     59.58 o 
  -3  -7   7       17.89       21.81     32.03 o 
  -2  -7   7      206.71      253.38     39.98 o 
  -1  -7   7     1033.43     1029.28     58.51 o 
   0  -7   7      638.15      634.45     50.53 o 
   1  -7   7       73.86       50.68     38.91 o 
   2  -7   7        6.55       40.16     38.03 o 
   3  -7   7      106.36      119.19     39.35 o 
   4  -7   7       37.17       68.51     35.89 o 
   5  -7   7       85.90      107.57     47.92 o 
   6  -7   7        0.05        0.00     48.43 o 
  -6  -6   7        5.03        5.48     25.89 o 
  -5  -6   7       78.54       37.55     28.39 o 
  -4  -6   7      425.00      461.61     40.82 o 
  -3  -6   7      732.68      682.30     46.74 o 
  -2  -6   7      242.35      204.73     36.48 o 
  -1  -6   7      285.00      290.38     38.14 o 
   0  -6   7       25.41       23.98     30.23 o 
   1  -6   7      139.39      121.84     38.39 o 
   2  -6   7      514.35      449.69     50.64 o 
   3  -6   7      380.78      325.94     49.87 o 
   4  -6   7       87.70       96.83     46.45 o 
   5  -6   7      102.73      108.01     44.46 o 
   6  -6   7       86.43      130.44     51.38 o 
 -10  -5   7      113.68      143.90     44.72 o 
  -9  -5   7       67.34       94.88     47.15 o 
  -6  -5   7       31.31       27.73     24.90 o 
  -5  -5   7      306.08      259.67     31.66 o 
  -4  -5   7     1233.97     1217.53     51.82 o 
  -3  -5   7      187.05      177.11     32.88 o 
  -2  -5   7      350.01      360.03     38.10 o 
  -1  -5   7      327.31      295.60     39.75 o 
   0  -5   7      253.95      246.69     40.64 o 
   1  -5   7      117.64      185.42     35.12 o 
   2  -5   7       68.33      101.79     34.42 o 
   3  -5   7        1.57        8.24     32.40 o 
   4  -5   7       12.61       43.06     35.93 o 
   5  -5   7      161.29      170.64     44.50 o 
   6  -5   7      114.54      184.14     53.29 o 
 -10  -4   7       34.46       29.13     38.87 o 
  -9  -4   7        1.14        0.00     41.81 o 
  -6  -4   7       25.26       25.23     23.87 o 
  -5  -4   7       90.95       77.74     25.71 o 
  -4  -4   7       13.41       24.75     24.75 o 
  -3  -4   7       35.43       21.96     27.21 o 
  -2  -4   7      523.63      524.82     40.71 o 
  -1  -4   7      626.52      546.71     44.13 o 
   0  -4   7      491.57      425.79     44.68 o 
   1  -4   7      114.41       98.41     35.45 o 
   2  -4   7      124.42       99.00     38.69 o 
   3  -4   7      211.55      235.00     46.93 o 
   4  -4   7       27.32        6.33     40.67 o 
   5  -4   7       10.91       35.45     44.98 o 
   6  -4   7      188.48      239.66     35.12 o 
   7  -4   7       47.22       68.56     33.32 o 
 -10  -3   7      148.90      152.62     45.01 o 
  -9  -3   7       11.62       19.90     42.51 o 
  -6  -3   7      661.08      644.49     36.37 o 
  -5  -3   7       20.32       17.87     22.36 o 
  -4  -3   7      381.15      385.74     32.66 o 
  -3  -3   7      200.06      173.18     29.64 o 
  -2  -3   7      565.09      594.18     40.05 o 
  -1  -3   7      274.87      367.09     37.40 o 
   0  -3   7      374.65      316.67     40.71 o 
   1  -3   7       34.87       39.46     34.05 o 
   2  -3   7      261.16      299.39     45.82 o 
   3  -3   7       10.19        6.51     32.18 o 
   4  -3   7       22.32       10.11     38.95 o 
   5  -3   7      165.58      133.68     48.95 o 
   6  -3   7      265.20      311.21     35.61 o 
   7  -3   7      188.95      212.46     36.42 o 
 -10  -2   7       38.24       42.26     41.96 o 
  -9  -2   7       87.20       82.52     42.99 o 
  -5  -2   7       94.18       86.42     22.80 o 
  -4  -2   7      186.16      248.79     28.39 o 
  -3  -2   7       11.14       23.02     22.98 o 
  -2  -2   7      298.22      295.34     33.43 o 
  -1  -2   7      269.24      291.08     35.08 o 
   0  -2   7      663.83      594.92     45.56 o 
   1  -2   7      660.91      736.91     52.04 o 
   2  -2   7      171.53      142.91     37.51 o 
   3  -2   7      261.30      250.11     47.07 o 
   4  -2   7      110.06      120.51     38.65 o 
   5  -2   7       37.83       48.69     38.28 o 
   6  -2   7      114.58      157.12     31.73 o 
   7  -2   7        3.85       31.16     31.31 o 
 -10  -1   7       78.30       58.36     47.07 o 
  -9  -1   7       12.18       19.67     36.78 o 
  -5  -1   7       80.56      114.89     20.85 o 
  -4  -1   7       97.07       65.06     21.73 o 
  -3  -1   7      730.95      750.19     36.74 o 
  -2  -1   7      112.59      130.22     27.25 o 
  -1  -1   7      297.50      332.75     35.23 o 
   0  -1   7      167.74      184.72     36.67 o 
   1  -1   7      141.56      173.07     39.35 o 
   2  -1   7      669.63      716.28     50.90 o 
   3  -1   7       66.43       75.35     37.88 o 
   4  -1   7       85.29       62.70     41.85 o 
   5  -1   7      122.91       57.74     39.31 o 
   6  -1   7       67.33       68.24     29.43 o 
   7  -1   7      188.52      205.77     36.63 o 
 -10   0   7       15.58       24.57     40.34 o 
  -9   0   7      471.25      594.04     59.58 o 
  -8   0   7       36.60       79.91     41.08 o 
  -5   0   7       99.91      120.15     19.23 o 
  -4   0   7      222.26      215.84     23.50 o 
  -3   0   7        0.10        0.00     19.97 o 
  -2   0   7      304.44      323.07     30.30 o 
  -1   0   7        7.28        3.68     26.55 o 
   0   0   7      965.69      834.14     49.32 o 
   1   0   7     1046.35      928.73     55.72 o 
   2   0   7       28.86       25.74     35.60 o 
   3   0   7       76.81       78.77     38.95 o 
   4   0   7      313.14      321.16     45.75 o 
   5   0   7        7.70        1.32     44.17 o 
   6   0   7       19.30       34.94     29.30 o 
   7   0   7       57.53      112.75     36.55 o 
 -10   1   7       79.71       98.63     47.66 o 
  -9   1   7       12.13       28.50     36.41 o 
  -8   1   7      403.30      427.77     48.25 o 
  -4   1   7       95.20       71.42     18.83 o 
  -3   1   7      727.82      766.88     34.35 o 
  -2   1   7      113.99      150.41     25.78 o 
  -1   1   7      299.05      327.60     33.65 o 
   0   1   7      169.38      197.26     33.76 o 
   1   1   7      143.45      141.03     37.58 o 
   2   1   7      670.92      644.75     52.11 o 
   5   1   7      122.65      110.47     43.03 o 
   6   1   7       67.77       71.23     43.65 o 
   7   1   7      186.99      237.17     53.14 o 
 -10   2   7       37.81       40.16     41.34 o 
  -9   2   7       91.68       96.83     40.56 o 
  -8   2   7      264.89      265.78     42.44 o 
  -4   2   7      184.45      222.68     20.30 o 
  -3   2   7        9.69       10.04     17.80 o 
  -2   2   7      296.16      312.19     27.84 o 
  -1   2   7      270.39      281.33     32.55 o 
   0   2   7      662.32      623.60     43.03 o 
   1   2   7      663.28      714.51     50.01 o 
   5   2   7       37.75       31.11     33.28 o 
   6   2   7      112.78      158.43     48.73 o 
   7   2   7        4.08       20.30     44.20 o 
 -10   3   7      151.09      129.85     45.49 o 
  -9   3   7       11.44       14.27     38.21 o 
  -8   3   7      334.07      355.36     44.76 o 
  -4   3   7      376.63      405.89     21.00 o 
  -3   3   7      201.70      218.52     22.29 o 
  -2   3   7      578.01      578.33     33.13 o 
  -1   3   7      284.93      342.42     33.47 o 
   0   3   7      376.09      380.55     38.03 o 
   5   3   7      164.31      189.73     47.04 o 
   6   3   7      266.41      273.90     50.49 o 
   7   3   7      187.82      253.46     51.04 o 
 -10   4   7       33.30       57.70     41.81 o 
  -9   4   7        1.32        0.00     36.55 o 
  -8   4   7      116.82      101.46     34.68 o 
  -7   4   7      144.00      144.16     34.68 o 
  -3   4   7       35.46       31.59     16.81 o 
  -2   4   7      523.56      462.71     30.85 o 
  -1   4   7      622.70      635.41     37.95 o 
   5   4   7       10.10       32.11     31.81 o 
   6   4   7      185.37      160.56     41.30 o 
   7   4   7       47.08       32.36     39.79 o 
 -10   5   7      114.35      226.17     49.43 o 
  -9   5   7       66.39       52.55     36.00 o 
  -8   5   7      136.01      128.31     36.30 o 
  -7   5   7      199.58      216.94     34.97 o 
  -3   5   7      190.76      207.52     20.45 o 
  -2   5   7      353.71      301.23     26.99 o 
  -1   5   7      339.85      347.16     31.30 o 
   4   5   7       12.34       10.63     38.47 o 
   5   5   7      161.05      187.89     48.47 o 
   6   5   7      117.35      111.10     45.16 o 
  -9   6   7       72.81       80.39     37.66 o 
  -8   6   7        2.14       14.34     32.03 o 
  -7   6   7      140.92      196.53     33.87 o 
  -3   6   7      724.73      744.45     28.61 o 
  -2   6   7      242.79      245.62     24.93 o 
   4   6   7       87.18       76.53     35.64 o 
   5   6   7      101.55       94.55     37.88 o 
   6   6   7       85.37       98.74     48.69 o 
  -9   7   7       63.01       45.71     34.24 o 
  -8   7   7       11.39       18.39     29.71 o 
  -7   7   7       24.11       48.29     28.61 o 
  -6   7   7        6.02       30.71     24.68 o 
  -3   7   7       17.06       26.48     15.78 o 
  -2   7   7      205.66      230.14     23.90 o 
   3   7   7      105.84      116.91     38.72 o 
   4   7   7       37.92       32.22     34.16 o 
   5   7   7       84.39       63.47     44.28 o 
   6   7   7        0.10        0.00     38.54 o 
  -7   8   7       61.93       71.64     25.45 o 
  -6   8   7       64.70       52.85     24.09 o 
  -3   8   7      704.97      739.37     28.54 o 
   3   8   7      806.08      892.54     61.89 o 
   4   8   7      354.94      344.62     52.15 o 
   5   8   7      101.78       83.89     38.17 o 
   6   8   7       89.85      119.41     46.59 o 
   3   9   7      155.21      189.95     39.94 o 
   4   9   7       34.95       82.16     41.81 o 
   5   9   7       77.20      114.04     48.51 o 
   6   9   7       37.43       30.97     47.15 o 
   2  10   7       27.31       18.35     30.52 o 
   3  10   7      140.52       93.41     35.16 o 
   4  10   7      186.60      149.46     39.68 o 
   5  10   7       38.25       82.75     38.43 o 
   6  10   7       28.08        0.00     39.35 o 
   1  11   7      400.57      361.91     46.93 o 
   2  11   7       56.51       76.38     37.03 o 
   3  11   7      245.78      218.41     40.67 o 
   4  11   7       26.39       23.94     39.75 o 
   5  11   7        1.19        5.30     45.82 o 
   6  11   7       54.48       79.95     49.94 o 
   1  12   7      443.94      463.56     49.13 o 
   2  12   7      130.85       87.16     41.52 o 
   3  12   7       27.97       34.05     34.13 o 
   4  12   7       79.67      125.52     48.47 o 
   5  12   7       31.81       47.96     40.64 o 
   0  13   7       38.03       56.71     33.06 o 
   1  13   7      111.92      113.78     37.33 o 
   2  13   7       71.34       82.67     42.70 o 
   3  13   7       25.55       10.26     34.42 o 
   4  13   7       19.33       94.33     47.29 o 
   5  13   7       47.60       23.39     46.41 o 
  -1  14   7      332.97      348.38     42.48 o 
   0  14   7       18.57       32.69     34.97 o 
   1  14   7      174.87      150.34     41.00 o 
   2  14   7      149.89      133.39     42.95 o 
   3  14   7      232.44      258.35     46.19 o 
   4  14   7      118.86      112.75     40.60 o 
   5  14   7       98.26      121.62     52.44 o 
  -3  15   7       89.21       74.65     31.41 o 
  -2  15   7      206.99      161.48     37.25 o 
  -1  15   7      122.18      107.57     35.38 o 
   0  15   7      121.91      131.11     40.89 o 
   1  15   7      251.94      246.65     40.82 o 
   2  15   7      342.00      260.92     44.09 o 
   3  15   7       97.48       87.93     42.95 o 
   4  15   7       12.34       26.48     42.55 o 
   5  15   7      116.68      148.17     47.00 o 
  -3  16   7       57.17       63.18     30.97 o 
  -2  16   7        7.88       21.18     32.18 o 
  -1  16   7      182.92      177.63     38.50 o 
   0  16   7       97.86       92.23     35.16 o 
   1  16   7        6.67       13.35     39.64 o 
   2  16   7      344.10      290.01     46.19 o 
   3  16   7      351.85      372.39     54.83 o 
   4  16   7       54.28       36.41     45.82 o 
  -2  17   7      193.79      155.82     37.00 o 
  -1  17   7      169.38      217.64     40.64 o 
   0  17   7      250.89      239.00     45.75 o 
   1  17   7       62.53       13.72     36.11 o 
   2  17   7       27.43       31.70     40.60 o 
   3  17   7      226.91      203.48     51.15 o 
   4  17   7       54.43       38.47     46.52 o 
  -2  18   7      106.84       88.34     36.15 o 
  -1  18   7       76.37       71.75     36.55 o 
   0  18   7       18.30        0.00     39.86 o 
   1  18   7       38.17       69.76     41.34 o 
   2  18   7      139.28      150.85     47.48 o 
   3  18   7      122.09      164.83     49.72 o 
  -2  19   7       15.04        4.60     33.76 o 
  -1  19   7       98.62       88.92     39.57 o 
   0  19   7       61.95      102.64     40.16 o 
   1  19   7       18.91       19.53     43.73 o 
   2  19   7        0.49       14.34     43.76 o 
   3  19   7       94.33       75.06     49.35 o 
  -1  20   7       61.79       41.41     38.80 o 
   0  20   7       52.00       93.63     42.48 o 
   1  20   7       93.69       89.40     41.37 o 
   2  20   7       92.85       73.29     46.23 o 
  -1  21   7       30.30       44.24     38.80 o 
   0  21   7       44.10       59.10     40.64 o 
   1  21   7       24.67       60.83     44.46 o 
   0  22   7       26.84       22.36     41.19 o 
  -4 -20   8      105.17      153.91     49.90 o 
  -3 -20   8       26.71       56.56     53.36 o 
  -2 -20   8       63.92      118.64     56.12 o 
  -1 -20   8       48.26       80.80     47.88 o 
   0 -20   8       58.61       75.32     54.35 o 
  -5 -19   8      181.52      236.43     55.13 o 
  -4 -19   8      124.49      130.85     47.55 o 
  -3 -19   8       86.65      108.64     52.52 o 
  -2 -19   8      103.68      123.01     46.78 o 
  -1 -19   8       88.36      131.40     53.88 o 
   0 -19   8      182.11      205.39     50.09 o 
   1 -19   8      105.50      134.16     52.74 o 
  -5 -18   8       19.46       27.32     44.79 o 
  -4 -18   8       63.46       55.57     44.50 o 
  -3 -18   8       59.54       66.86     42.07 o 
  -2 -18   8      177.48      116.65     51.82 o 
  -1 -18   8       71.79       19.97     49.54 o 
   0 -18   8       44.72       18.90     47.73 o 
   1 -18   8        4.09        0.00     50.38 o 
   2 -18   8       18.83       65.64     44.65 o 
  -6 -17   8       60.07       40.53     45.86 o 
  -5 -17   8       28.36       74.51     47.92 o 
  -4 -17   8      214.94      243.86     52.29 o 
  -3 -17   8      226.07      290.31     53.40 o 
  -2 -17   8       58.19       69.62     44.20 o 
  -1 -17   8       46.87       11.11     40.34 o 
   0 -17   8      264.86      244.19     58.40 o 
   1 -17   8      102.97      227.38     57.33 o 
   2 -17   8       27.84       19.42     40.71 o 
  -6 -16   8      207.51      186.56     52.88 o 
  -5 -16   8       40.73       36.19     48.47 o 
  -4 -16   8       34.44       37.44     44.65 o 
  -3 -16   8       42.47       21.37     46.30 o 
  -2 -16   8      239.42      223.08     53.88 o 
  -1 -16   8       51.39       85.87     49.46 o 
   0 -16   8      146.78      124.96     52.15 o 
   1 -16   8       55.92       34.42     49.46 o 
   2 -16   8       20.06       13.68     42.48 o 
   3 -16   8       69.96       76.35     49.02 o 
  -7 -15   8      168.05      168.87     50.38 o 
  -6 -15   8       56.52       75.68     44.98 o 
  -5 -15   8      186.94      158.94     51.78 o 
  -4 -15   8      268.44      253.68     52.11 o 
  -3 -15   8      193.32      250.37     47.96 o 
  -2 -15   8       45.69       46.37     39.20 o 
  -1 -15   8       71.74       79.18     47.66 o 
   0 -15   8      255.39      296.74     53.03 o 
   1 -15   8      122.30      104.22     52.26 o 
   2 -15   8       60.34       52.15     42.29 o 
   3 -15   8       10.42       38.72     44.83 o 
  -7 -14   8      100.59      104.26     45.60 o 
  -6 -14   8      187.05      222.68     50.53 o 
  -5 -14   8       69.11      127.94     44.98 o 
  -4 -14   8       62.21       51.67     44.79 o 
  -3 -14   8       20.72       74.65     41.34 o 
  -2 -14   8       18.52       34.05     45.20 o 
  -1 -14   8       59.23       97.35     42.88 o 
   0 -14   8      104.21      106.98     43.10 o 
   1 -14   8       34.24       41.56     47.33 o 
   2 -14   8        9.99       13.61     40.05 o 
   3 -14   8      132.00      140.23     45.31 o 
   4 -14   8       38.40       58.62     49.57 o 
  -7 -13   8       80.51      158.43     47.22 o 
  -6 -13   8       66.10       74.51     42.40 o 
  -5 -13   8       86.37      108.71     43.54 o 
  -4 -13   8      387.56      354.26     52.52 o 
  -3 -13   8      361.74      306.67     52.59 o 
  -2 -13   8      350.81      291.92     45.60 o 
  -1 -13   8       65.12       88.11     37.92 o 
   0 -13   8      316.78      301.60     47.73 o 
   1 -13   8      161.53      158.21     51.15 o 
   2 -13   8      473.08      498.53     57.44 o 
   3 -13   8       75.50       49.13     40.53 o 
   4 -13   8      115.16      146.77     55.49 o 
  -7 -12   8       12.79        0.00     37.70 o 
  -6 -12   8       63.51       75.65     41.04 o 
  -5 -12   8      312.87      312.48     49.79 o 
  -4 -12   8       76.36       79.47     42.73 o 
  -3 -12   8      342.34      309.69     46.56 o 
  -2 -12   8      240.00      241.87     47.99 o 
  -1 -12   8      212.84      254.16     45.60 o 
   0 -12   8        3.50       11.00     37.66 o 
   1 -12   8      215.95      204.10     50.49 o 
   2 -12   8      173.86      181.34     49.54 o 
   3 -12   8      124.52      147.91     48.14 o 
   4 -12   8      135.81      144.71     55.79 o 
  -7 -11   8       52.73       36.52     37.58 o 
  -6 -11   8        4.97       35.89     37.66 o 
  -5 -11   8       22.65       44.79     38.10 o 
  -4 -11   8       73.85       40.45     39.86 o 
  -3 -11   8      621.81      533.91     53.99 o 
  -2 -11   8     1002.84     1019.60     67.12 o 
  -1 -11   8      463.76      497.50     53.29 o 
   0 -11   8       64.65       62.96     38.65 o 
   1 -11   8      161.63       83.04     44.13 o 
   2 -11   8      619.02      591.61     62.81 o 
   3 -11   8       74.33      103.93     48.14 o 
   4 -11   8       31.90       12.28     48.36 o 
   5 -11   8        3.72       12.58     45.60 o 
  -7 -10   8       42.53       48.32     34.86 o 
  -6 -10   8       43.26       31.81     34.83 o 
  -5 -10   8      302.17      306.56     44.02 o 
  -4 -10   8      736.10      797.99     57.70 o 
  -3 -10   8      394.15      384.75     48.03 o 
  -2 -10   8      467.53      540.20     53.29 o 
  -1 -10   8      773.67      758.57     59.65 o 
   0 -10   8       35.90       38.43     38.58 o 
   1 -10   8      316.51      243.27     43.91 o 
   2 -10   8      140.20      164.42     48.14 o 
   3 -10   8       95.27      107.42     49.57 o 
   4 -10   8      243.12      276.66     55.09 o 
   5 -10   8      118.30      178.32     56.38 o 
  -7  -9   8       66.92       48.58     33.98 o 
  -6  -9   8       45.22       67.41     34.64 o 
  -5  -9   8      649.28      619.23     49.79 o 
  -4  -9   8      152.94      149.79     39.28 o 
  -3  -9   8       64.30       79.62     38.10 o 
  -2  -9   8      614.45      523.28     50.20 o 
  -1  -9   8      580.03      656.96     55.97 o 
   0  -9   8      332.25      309.43     48.80 o 
   1  -9   8      250.48      214.66     44.31 o 
   2  -9   8      519.60      524.79     54.91 o 
   3  -9   8        3.72       34.13     43.84 o 
   4  -9   8        4.80       41.67     40.49 o 
   5  -9   8       25.74       51.12     50.20 o 
  -6  -8   8      555.74      559.36     46.34 o 
  -5  -8   8      663.07      678.77     49.76 o 
  -4  -8   8      471.45      503.38     47.44 o 
  -3  -8   8      121.15      115.66     38.14 o 
  -2  -8   8      429.70      371.73     45.53 o 
  -1  -8   8      674.42      662.11     53.47 o 
   0  -8   8      255.18      226.76     45.05 o 
   1  -8   8       80.43       88.78     42.62 o 
   2  -8   8      145.58      120.48     42.55 o 
   3  -8   8      541.06      469.15     53.10 o 
   4  -8   8      294.82      269.68     50.05 o 
   5  -8   8       40.93       16.66     50.27 o 
  -6  -7   8      124.81      122.61     33.21 o 
  -5  -7   8      962.65      956.79     53.32 o 
  -4  -7   8      337.71      281.11     39.57 o 
  -3  -7   8     1081.00     1204.29     62.04 o 
  -2  -7   8      367.19      379.41     44.06 o 
  -1  -7   8      386.60      349.55     44.28 o 
   0  -7   8     1561.88     1619.30     72.89 o 
   1  -7   8      432.07      385.52     48.84 o 
   2  -7   8      177.33      214.99     48.10 o 
   3  -7   8       80.36       90.17     45.42 o 
   4  -7   8       43.01       57.96     46.52 o 
   5  -7   8        8.12        2.79     49.10 o 
  -6  -6   8      555.42      649.60     44.20 o 
  -5  -6   8       64.27       70.06     29.49 o 
  -4  -6   8        4.19       32.51     31.48 o 
  -3  -6   8      267.57      297.33     40.23 o 
  -2  -6   8      558.25      524.20     46.74 o 
  -1  -6   8      740.61      704.22     54.72 o 
   0  -6   8      528.50      477.86     52.33 o 
   1  -6   8      126.21      118.20     40.27 o 
   2  -6   8      115.52      145.23     40.12 o 
   3  -6   8      423.10      428.62     56.49 o 
   4  -6   8      102.61      154.49     51.08 o 
   5  -6   8       34.07       41.00     47.00 o 
  -6  -5   8       27.48       45.64     26.59 o 
  -5  -5   8      171.93      157.47     31.04 o 
  -4  -5   8      454.61      442.59     40.78 o 
  -3  -5   8      772.28      740.81     48.91 o 
  -2  -5   8      186.77      158.80     35.86 o 
  -1  -5   8      565.90      564.03     49.32 o 
   0  -5   8     1760.76     1777.99     75.57 o 
   1  -5   8     1092.44     1149.94     67.23 o 
   2  -5   8       27.37       54.35     38.43 o 
   3  -5   8       11.98       32.77     36.30 o 
   4  -5   8      118.07      150.30     48.14 o 
   5  -5   8       24.74       36.89     42.55 o 
   6  -5   8       16.75        0.00     53.91 o 
  -5  -4   8       42.26       37.29     26.92 o 
  -4  -4   8      107.22       74.91     30.41 o 
  -3  -4   8      352.98      380.85     39.68 o 
  -2  -4   8      142.55      106.02     33.87 o 
  -1  -4   8       45.40       34.31     32.40 o 
   0  -4   8       46.74       27.47     38.25 o 
   1  -4   8      241.12      165.97     39.09 o 
   2  -4   8      263.36      240.40     45.05 o 
   3  -4   8      103.14      114.45     44.13 o 
   4  -4   8       47.27       29.35     38.36 o 
   5  -4   8       35.89       34.46     38.91 o 
   6  -4   8      145.27      112.55     36.60 o 
  -5  -3   8      303.15      293.84     32.33 o 
  -4  -3   8      552.56      594.18     40.45 o 
  -3  -3   8      242.33      229.99     33.94 o 
  -2  -3   8      303.57      294.61     37.33 o 
  -1  -3   8      232.67      223.82     39.35 o 
   0  -3   8      617.38      568.37     48.07 o 
   1  -3   8       83.83       81.35     39.94 o 
   2  -3   8      215.70      219.18     41.41 o 
   3  -3   8      316.49      307.11     51.78 o 
   4  -3   8      245.91      274.31     49.35 o 
   5  -3   8       27.70        5.00     39.75 o 
   6  -3   8       11.90       20.69     33.76 o 
  -9  -2   8       18.87       38.58     43.17 o 
  -5  -2   8      259.59      264.60     29.60 o 
  -4  -2   8      157.13      180.83     29.09 o 
  -3  -2   8      386.09      414.53     36.33 o 
  -2  -2   8       67.84       68.95     30.05 o 
  -1  -2   8        3.34        0.00     31.66 o 
   0  -2   8      291.51      272.58     42.81 o 
   1  -2   8      730.04      827.71     58.00 o 
   2  -2   8      490.92      486.69     53.47 o 
   3  -2   8      126.85      133.64     41.12 o 
   4  -2   8       47.71       36.04     43.65 o 
   5  -2   8      270.35      278.72     51.04 o 
   6  -2   8       79.39       75.98     34.41 o 
  -9  -1   8      129.20      112.42     43.14 o 
  -4  -1   8      190.30      189.69     26.92 o 
  -3  -1   8       79.32       50.75     24.38 o 
  -2  -1   8      222.82      178.32     32.36 o 
  -1  -1   8     1037.02     1071.20     54.83 o 
   0  -1   8      172.44      145.26     37.00 o 
   1  -1   8      187.41      157.18     40.31 o 
   2  -1   8      272.64      322.38     44.65 o 
   3  -1   8      501.58      474.70     52.07 o 
   4  -1   8       25.59        0.00     43.54 o 
   5  -1   8        2.92        0.00     41.63 o 
   6  -1   8      128.12      134.40     35.88 o 
  -9   0   8        0.74        0.00     42.03 o 
  -4   0   8      242.49      303.25     28.80 o 
  -3   0   8      180.85      130.08     26.04 o 
  -2   0   8       98.13       96.39     29.42 o 
  -1   0   8        0.60        8.90     29.83 o 
   0   0   8       58.52       49.76     32.77 o 
   1   0   8     1399.22     1363.27     68.03 o 
   2   0   8      148.91      158.58     44.42 o 
   3   0   8       53.27       77.74     42.00 o 
   4   0   8       20.66        0.00     42.73 o 
   5   0   8      450.95      506.29     58.91 o 
   6   0   8      193.18      209.30     38.43 o 
  -9   1   8      126.63      103.93     42.33 o 
  -4   1   8      188.61      188.51     25.08 o 
  -3   1   8       77.94      112.46     26.00 o 
  -2   1   8      223.88      219.11     32.14 o 
  -1   1   8     1034.49      992.21     51.60 o 
   0   1   8      175.75      152.14     37.66 o 
   1   1   8      190.27      186.82     39.06 o 
   2   1   8      270.02      247.57     42.84 o 
   3   1   8      494.43      508.83     54.83 o 
   4   1   8       26.66       15.89     41.00 o 
   5   1   8        3.02       27.84     40.23 o 
   6   1   8      127.04      134.09     33.87 o 
  -9   2   8       18.58       30.27     39.79 o 
  -8   2   8      306.69      296.19     47.88 o 
  -3   2   8      383.87      391.37     29.94 o 
  -2   2   8       66.07       40.38     25.26 o 
  -1   2   8        3.60        0.40     28.06 o 
   0   2   8      291.62      281.70     41.04 o 
   1   2   8      737.63      733.34     55.75 o 
   2   2   8      488.59      470.03     50.27 o 
   3   2   8      126.29       90.14     36.52 o 
   4   2   8       46.07       50.49     39.57 o 
   5   2   8      270.19      304.24     53.66 o 
   6   2   8       78.95      112.07     35.02 o 
  -9   3   8      148.11      219.55     45.60 o 
  -8   3   8        8.74       16.84     35.23 o 
  -3   3   8      244.35      306.05     28.43 o 
  -2   3   8      304.86      275.60     31.37 o 
  -1   3   8      226.61      201.24     33.17 o 
   0   3   8      626.67      648.69     48.10 o 
   1   3   8       84.68       86.57     36.22 o 
   2   3   8      209.40      180.49     43.25 o 
   5   3   8       28.31       32.73     44.17 o 
   6   3   8       11.03       54.94     45.42 o 
  -9   4   8       65.34       66.20     38.39 o 
  -8   4   8       82.87       63.66     36.26 o 
  -3   4   8      344.26      346.76     28.65 o 
  -2   4   8      148.59      140.89     27.21 o 
  -1   4   8       45.81       45.75     28.06 o 
   0   4   8       48.44       26.44     31.70 o 
   1   4   8      240.48      225.29     41.52 o 
   5   4   8       35.39       55.83     37.81 o 
   6   4   8      144.23      135.85     45.05 o 
  -9   5   8      326.29      410.56     49.35 o 
  -8   5   8        2.08       25.08     31.88 o 
  -3   5   8      769.02      769.57     34.79 o 
  -2   5   8      185.85      148.65     26.11 o 
  -1   5   8      561.30      521.29     40.01 o 
   0   5   8     1763.27     1826.24     68.07 o 
   4   5   8      116.78      102.82     46.34 o 
   5   5   8       25.04       55.53     47.22 o 
   6   5   8       16.81       23.02     43.54 o 
  -8   6   8       51.62       69.47     33.06 o 
  -7   6   8      184.65      154.31     32.66 o 
  -2   6   8      570.58      607.86     36.92 o 
  -1   6   8      735.02      734.30     43.80 o 
   4   6   8      102.14      104.96     44.42 o 
   5   6   8       34.37       65.64     41.48 o 
  -2   7   8      369.13      382.80     32.11 o 
  -1   7   8      388.78      366.32     36.00 o 
   4   7   8       42.06       73.92     40.01 o 
   5   7   8        8.29       12.10     44.68 o 
  -2   8   8      438.33      417.44     31.85 o 
   3   8   8      540.76      503.61     55.90 o 
   4   8   8      291.92      312.23     56.16 o 
   5   8   8       40.58       42.18     44.94 o 
  -2   9   8      610.64      615.26     36.89 o 
   3   9   8        3.15       11.00     32.36 o 
   4   9   8        4.74       15.23     37.55 o 
   5   9   8       26.22       47.96     43.32 o 
   2  10   8      135.61      116.17     39.61 o 
   3  10   8       93.96      133.27     43.58 o 
   4  10   8      242.03      228.34     50.82 o 
   5  10   8      116.49      149.71     51.78 o 
   2  11   8      619.11      606.47     56.19 o 
   3  11   8       71.98       90.14     44.46 o 
   4  11   8       32.62       15.30     46.96 o 
   5  11   8        3.61       30.49     45.68 o 
   1  12   8      214.92      222.31     48.10 o 
   2  12   8      168.29      180.20     40.78 o 
   3  12   8      124.24      170.75     51.27 o 
   4  12   8      136.57      123.27     44.57 o 
   0  13   8      312.90      317.59     49.17 o 
   1  13   8      161.22      194.47     45.60 o 
   2  13   8      473.39      391.15     50.27 o 
   3  13   8       75.88       55.94     46.78 o 
   4  13   8      117.33      181.93     49.28 o 
  -1  14   8       58.81       86.20     36.55 o 
   0  14   8      105.22       86.39     35.89 o 
   1  14   8       34.53       35.41     34.46 o 
   2  14   8       10.13        6.14     35.75 o 
   3  14   8      130.75      142.06     48.47 o 
   4  14   8       38.65       68.73     51.34 o 
  -2  15   8       43.77       77.56     38.69 o 
  -1  15   8       69.33       69.76     36.89 o 
   0  15   8      250.20      282.55     49.57 o 
   1  15   8      121.38      187.96     46.71 o 
   2  15   8       60.77       59.80     40.31 o 
   3  15   8       10.76       20.26     41.15 o 
  -3  16   8       41.56       47.00     34.20 o 
  -2  16   8      235.77      232.94     44.79 o 
  -1  16   8       52.02       48.07     39.53 o 
   0  16   8      148.41      123.42     40.78 o 
   1  16   8       55.49       68.70     44.09 o 
   2  16   8       20.31       43.98     42.81 o 
   3  16   8       67.62       59.94     39.90 o 
  -2  17   8       57.58       70.76     39.83 o 
  -1  17   8       46.11       42.14     40.67 o 
   0  17   8      259.52      238.38     50.38 o 
   1  17   8       98.09      127.50     44.02 o 
   2  17   8       27.84       36.19     44.42 o 
  -2  18   8      173.27      146.62     41.70 o 
  -1  18   8       73.17       60.86     39.20 o 
   0  18   8       46.00       67.23     40.12 o 
   1  18   8        3.81       30.05     38.87 o 
   2  18   8       19.21       43.06     45.93 o 
  -2  19   8      102.80      159.39     42.11 o 
  -1  19   8       90.92       45.23     39.39 o 
   0  19   8      179.11      202.30     49.83 o 
   1  19   8      103.53      109.44     48.29 o 
  -1  20   8       49.15       38.43     41.41 o 
   0  20   8       60.04       53.32     41.48 o 
  -3 -18   9       16.24       26.44     50.31 o 
  -2 -18   9       56.05       71.82     54.83 o 
  -1 -18   9       46.61       82.67     49.65 o 
  -4 -17   9       38.83       43.28     47.04 o 
  -3 -17   9      148.02      216.50     54.17 o 
  -2 -17   9       11.10       54.94     44.39 o 
  -1 -17   9        9.62       25.96     46.71 o 
   0 -17   9       25.59       10.96     43.36 o 
  -5 -16   9       89.84       87.16     53.69 o 
  -4 -16   9       29.76       65.28     46.67 o 
  -3 -16   9       15.02       29.94     42.44 o 
  -2 -16   9       30.53       42.84     48.76 o 
  -1 -16   9       15.56       38.72     49.83 o 
   0 -16   9       61.68       80.21     47.62 o 
   1 -16   9       51.24       52.11     53.32 o 
  -6 -15   9       18.97       81.02     49.79 o 
  -5 -15   9       85.26       77.74     50.09 o 
  -4 -15   9        7.71        8.35     44.24 o 
  -3 -15   9      238.38      188.25     53.58 o 
  -2 -15   9       49.35       59.36     41.70 o 
  -1 -15   9       73.14      115.92     46.23 o 
   0 -15   9       54.84       70.94     50.75 o 
   1 -15   9       76.85       41.63     51.82 o 
   2 -15   9       44.67       86.79     54.02 o 
  -6 -14   9       24.75       14.78     43.95 o 
  -5 -14   9      111.74      163.65     47.59 o 
  -4 -14   9      209.79      232.24     51.30 o 
  -3 -14   9      158.29      133.24     49.43 o 
  -2 -14   9       84.63      104.41     50.35 o 
  -1 -14   9       67.15       96.09     46.56 o 
   0 -14   9       29.09       36.11     48.14 o 
   1 -14   9       28.33        5.08     49.61 o 
   2 -14   9       11.06       40.27     50.60 o 
  -7 -13   9       70.47       78.63     45.01 o 
  -6 -13   9       46.62       44.02     45.23 o 
  -5 -13   9       40.13       37.99     43.28 o 
  -4 -13   9      263.60      308.07     53.55 o 
  -3 -13   9       77.40       65.53     43.25 o 
  -2 -13   9        3.09        9.97     40.78 o 
  -1 -13   9       95.15       93.19     48.32 o 
   0 -13   9       94.27       81.16     46.37 o 
   1 -13   9      109.59      139.16     51.78 o 
   2 -13   9       22.66       21.22     49.54 o 
   3 -13   9       73.32      120.15     53.55 o 
  -6 -12   9      127.06      125.88     45.71 o 
  -5 -12   9       37.70        7.80     42.07 o 
  -4 -12   9      241.23      267.65     51.19 o 
  -3 -12   9      599.24      664.68     63.14 o 
  -2 -12   9        4.40        1.88     42.84 o 
  -1 -12   9       94.84       84.11     45.60 o 
   0 -12   9       40.31       18.42     41.34 o 
   1 -12   9       11.71       22.58     45.75 o 
   2 -12   9      170.99      163.14     55.05 o 
   3 -12   9       46.44       48.87     52.92 o 
  -6 -11   9      129.19      110.58     44.28 o 
  -5 -11   9       69.08       79.33     42.51 o 
  -4 -11   9      274.08      261.77     49.94 o 
  -3 -11   9        6.21       22.43     41.45 o 
  -2 -11   9       32.33       53.32     45.53 o 
  -1 -11   9      141.47      156.70     45.09 o 
   0 -11   9      134.35      168.58     43.69 o 
   1 -11   9       61.15       45.79     44.24 o 
   2 -11   9       39.78       36.55     49.21 o 
   3 -11   9      208.84      232.68     57.63 o 
  -6 -10   9      260.93      233.34     42.95 o 
  -5 -10   9       82.53       92.97     38.69 o 
  -4 -10   9      191.72      187.41     46.08 o 
  -3 -10   9      324.86      314.32     48.91 o 
  -2 -10   9       76.39       56.05     39.31 o 
  -1 -10   9       84.52       99.40     39.09 o 
   0 -10   9       67.92       63.81     40.27 o 
   1 -10   9       74.15      107.46     46.89 o 
   2 -10   9      184.14      210.54     52.37 o 
   3 -10   9       33.37       46.71     49.13 o 
  -6  -9   9       19.57       18.20     34.46 o 
  -5  -9   9      233.12      170.09     40.78 o 
  -4  -9   9      200.31      186.93     42.03 o 
  -3  -9   9       46.57       34.27     40.20 o 
  -2  -9   9       51.85       70.20     41.15 o 
  -1  -9   9      317.04      290.05     45.97 o 
   0  -9   9      157.14      225.32     45.01 o 
   1  -9   9       88.23       91.02     45.56 o 
   2  -9   9       74.04       31.81     43.03 o 
   3  -9   9      224.99      246.87     58.58 o 
   4  -9   9       47.19       78.04     53.36 o 
  -5  -8   9       74.30      126.36     37.88 o 
  -4  -8   9       61.21       95.95     36.78 o 
  -3  -8   9       16.71       28.21     36.00 o 
  -2  -8   9       74.17       67.08     41.30 o 
  -1  -8   9      312.74      341.17     47.37 o 
   0  -8   9      135.72      117.09     41.34 o 
   1  -8   9       56.47       90.25     45.86 o 
   2  -8   9       83.97       70.39     42.11 o 
   3  -8   9       95.69      156.44     53.36 o 
   4  -8   9       68.87       58.36     53.03 o 
  -5  -7   9      251.83      278.35     39.86 o 
  -4  -7   9      294.97      343.45     43.69 o 
  -3  -7   9       29.18       40.64     36.33 o 
  -2  -7   9       83.47       66.42     39.42 o 
  -1  -7   9      124.13      118.67     39.83 o 
   0  -7   9      236.03      262.65     48.18 o 
   1  -7   9      203.06      193.00     48.58 o 
   2  -7   9       13.63       16.59     37.81 o 
   3  -7   9       45.98       50.13     48.91 o 
   4  -7   9       29.40       93.19     53.40 o 
  -5  -6   9      178.64      161.08     34.86 o 
  -4  -6   9       15.78       23.83     32.73 o 
  -3  -6   9      292.65      253.31     40.64 o 
  -2  -6   9      201.28      178.32     41.04 o 
  -1  -6   9        5.28       20.85     35.34 o 
   0  -6   9      107.33      117.46     44.28 o 
   1  -6   9       36.75       39.86     39.35 o 
   2  -6   9       26.78       20.74     37.99 o 
   3  -6   9       41.45       59.47     47.62 o 
   4  -6   9      260.79      257.39     58.58 o 
  -5  -5   9      148.51      177.22     33.10 o 
  -4  -5   9      363.74      365.66     41.52 o 
  -3  -5   9       87.16       71.16     34.24 o 
  -2  -5   9      163.86      131.73     37.29 o 
  -1  -5   9       24.46       28.98     35.45 o 
   0  -5   9      223.59      160.38     43.36 o 
   1  -5   9       34.72       40.34     36.30 o 
   2  -5   9       55.00       74.54     42.73 o 
   3  -5   9       12.73       41.56     44.28 o 
   4  -5   9        5.59        5.77     49.98 o 
  -4  -4   9       38.08       51.38     29.31 o 
  -3  -4   9      183.37      233.86     37.00 o 
  -2  -4   9       18.61       52.41     34.27 o 
  -1  -4   9      108.87      120.26     38.65 o 
   0  -4   9      381.87      403.06     48.87 o 
   1  -4   9      258.25      270.26     46.74 o 
   2  -4   9       62.25       88.00     46.48 o 
   3  -4   9      154.90      154.16     45.53 o 
   4  -4   9      165.85      217.49     57.00 o 
  -4  -3   9       89.51      109.52     28.50 o 
  -3  -3   9       81.70       79.99     31.08 o 
  -2  -3   9       99.17       88.04     34.46 o 
  -1  -3   9       79.69      100.69     38.50 o 
   0  -3   9       19.29       32.22     35.75 o 
   1  -3   9      145.35      141.18     45.34 o 
   2  -3   9       86.26      110.51     44.61 o 
   3  -3   9       16.81        0.00     37.40 o 
   4  -3   9       16.01       59.94     49.06 o 
   5  -3   9       34.47        3.60     50.31 o 
  -4  -2   9      141.31      131.69     29.09 o 
  -3  -2   9       14.38        0.00     27.99 o 
  -2  -2   9       67.08       67.23     32.69 o 
  -1  -2   9      324.66      303.62     41.89 o 
   0  -2   9      133.54      133.20     41.74 o 
   1  -2   9      128.30      118.60     42.18 o 
   2  -2   9      149.95      169.76     43.40 o 
   3  -2   9       59.77       60.72     37.88 o 
   4  -2   9       58.63       85.61     50.68 o 
   5  -2   9       44.38      100.84     52.44 o 
  -4  -1   9       23.00       29.64     26.26 o 
  -3  -1   9      223.16      214.25     32.95 o 
  -2  -1   9      139.53       96.76     31.96 o 
  -1  -1   9       65.13       53.66     33.50 o 
   0  -1   9       24.36       45.31     34.83 o 
   1  -1   9       58.85       73.88     37.81 o 
   2  -1   9      111.39       94.62     39.20 o 
   3  -1   9       45.65       25.26     39.17 o 
   4  -1   9       31.41       40.16     50.13 o 
   5  -1   9       37.15       46.52     45.60 o 
  -9   0   9       43.90       97.64     46.48 o 
  -3   0   9       18.53       12.28     25.23 o 
  -2   0   9      115.43      115.70     32.11 o 
  -1   0   9      194.85      147.10     36.30 o 
   0   0   9       91.36       85.58     37.66 o 
   1   0   9        1.69       36.37     39.35 o 
   2   0   9        1.36       11.33     40.49 o 
   3   0   9        0.76       49.46     41.45 o 
   4   0   9        8.32       53.91     48.62 o 
   5   0   9      106.23      101.24     44.79 o 
  -9   1   9       29.76       53.99     42.07 o 
  -3   1   9      220.67      182.41     29.35 o 
  -2   1   9      141.29      105.47     30.60 o 
  -1   1   9       66.42       80.32     33.06 o 
   0   1   9       24.60       27.58     35.71 o 
   1   1   9       57.35       34.90     40.56 o 
   2   1   9      108.94      105.77     44.42 o 
   3   1   9       45.83       69.25     41.48 o 
   4   1   9       32.32       40.82     46.96 o 
   5   1   9       36.50       16.84     48.43 o 
  -9   2   9       13.59       17.76     42.51 o 
  -3   2   9       12.44       14.86     23.10 o 
  -2   2   9       64.22       69.25     29.83 o 
  -1   2   9      328.52      346.13     39.64 o 
   0   2   9      134.55      123.35     36.59 o 
   1   2   9      130.77      145.78     39.61 o 
   2   2   9      145.84      168.03     47.96 o 
   3   2   9       58.14       26.52     40.71 o 
   4   2   9       59.20       94.33     45.90 o 
   5   2   9       44.20       65.17     33.25 o 
  -9   3   9      115.56       97.35     44.61 o 
  -2   3   9       97.66      109.11     27.80 o 
  -1   3   9       75.71       80.47     31.63 o 
   0   3   9       20.12       41.15     36.08 o 
   1   3   9      146.91      180.94     41.34 o 
   2   3   9       87.32       87.19     43.84 o 
   3   3   9       17.09       34.83     41.67 o 
   4   3   9       16.61       25.01     39.17 o 
   5   3   9       32.74       19.34     34.51 o 
  -8   4   9       23.52       47.22     35.01 o 
  -2   4   9       19.42       55.20     26.55 o 
  -1   4   9      112.18      113.12     32.14 o 
   0   4   9      381.85      354.77     44.13 o 
   1   4   9      260.84      271.07     46.04 o 
   2   4   9       60.06       84.18     42.48 o 
   3   4   9      154.89      142.91     45.01 o 
   4   4   9      165.71      188.18     49.17 o 
  -2   5   9      158.62      162.22     30.05 o 
  -1   5   9       24.98       50.64     28.87 o 
   0   5   9      226.16      187.89     38.84 o 
   1   5   9       39.08       15.74     38.03 o 
   2   5   9       56.82       34.83     39.57 o 
   4   5   9        5.23       65.17     46.89 o 
  -2   6   9      208.24      225.51     29.90 o 
  -1   6   9        5.99       16.92     28.57 o 
   0   6   9      106.36       86.83     35.19 o 
   1   6   9       35.65       57.96     35.97 o 
   4   6   9      260.39      310.75     54.28 o 
  -1   7   9      122.01      144.01     31.99 o 
   0   7   9      237.80      248.24     39.90 o 
   4   7   9       29.85       55.53     47.73 o 
  -1   8   9      314.23      344.62     38.39 o 
   3   8   9       97.73       81.16     46.12 o 
   4   8   9       67.73       97.20     44.46 o 
  -1   9   9      317.88      309.43     35.82 o 
   3   9   9      224.37      202.38     53.62 o 
   4   9   9       48.95       76.31     51.41 o 
   2  10   9      184.90      162.92     49.72 o 
   3  10   9       34.70       44.31     42.44 o 
   2  11   9       38.40       62.44     43.80 o 
   3  11   9      208.72      235.66     48.43 o 
   1  12   9       12.18       16.99     42.11 o 
   2  12   9      169.13      125.04     45.20 o 
   3  12   9       46.14       64.36     49.76 o 
   1  13   9      110.26      111.06     42.88 o 
   2  13   9       24.03       39.86     40.09 o 
   3  13   9       73.45       71.64     50.90 o 
   0  14   9       30.51       54.83     37.29 o 
   1  14   9       28.33       29.05     36.92 o 
   2  14   9       10.44       21.44     39.24 o 
  -1  15   9       73.19       93.81     43.80 o 
   0  15   9       54.34       41.30     44.83 o 
   1  15   9       76.26      129.63     44.06 o 
   2  15   9       45.81       39.83     39.75 o 
  -2  16   9       31.69       43.58     39.57 o 
  -1  16   9       15.87       52.59     44.35 o 
   0  16   9       60.60      106.61     47.40 o 
   1  16   9       50.46       32.62     43.03 o 
  -2  17   9        9.83       33.43     38.39 o 
  -1  17   9        9.67       45.71     40.89 o 
   0  17   9       24.98       54.21     42.33 o 
  -2  18   9       55.91       75.57     42.40 o 
  -1  18   9       48.76       79.21     45.79 o 
  -3 -15  10        6.50       39.83     50.42 o 
  -2 -15  10        2.86        2.50     50.57 o 
  -1 -15  10       36.03        8.38     51.63 o 
  -4 -14  10      103.45       79.47     53.69 o 
  -3 -14  10       11.47       28.13     51.71 o 
  -2 -14  10       11.05       18.50     44.50 o 
  -1 -14  10       61.02       85.65     45.64 o 
   0 -14  10       61.96       92.20     51.27 o 
  -5 -13  10        1.05       16.62     48.69 o 
  -4 -13  10        8.99       23.90     48.54 o 
  -3 -13  10        3.85       10.66     45.12 o 
  -2 -13  10       18.41       21.22     48.29 o 
  -1 -13  10       36.62       21.99     48.69 o 
   0 -13  10       39.07       52.55     42.88 o 
  -5 -12  10        7.13       41.19     45.71 o 
  -4 -12  10      164.27      161.96     50.46 o 
  -3 -12  10       77.07       73.11     48.07 o 
  -2 -12  10       35.29       77.38     47.07 o 
  -1 -12  10       43.42        0.00     47.70 o 
   0 -12  10       21.67       41.52     44.94 o 
   1 -12  10       60.05       97.12     52.99 o 
  -5 -11  10       29.54       52.77     42.51 o 
  -4 -11  10       69.40       57.26     42.99 o 
  -3 -11  10       65.74       52.99     47.55 o 
  -2 -11  10       24.92       10.44     46.82 o 
  -1 -11  10        6.86        0.00     41.92 o 
   0 -11  10      199.34      254.86     55.64 o 
   1 -11  10      203.83      228.45     57.74 o 
  -5 -10  10        0.16        0.00     40.20 o 
  -4 -10  10        3.80        0.00     40.42 o 
  -3 -10  10       38.81       92.78     44.65 o 
  -2 -10  10      176.49      192.04     52.26 o 
  -1 -10  10      240.76      193.37     48.76 o 
   0 -10  10      111.92      114.74     48.65 o 
   1 -10  10      107.65      162.07     51.78 o 
   2 -10  10       39.24       89.29     52.96 o 
  -5  -9  10      142.41      131.84     41.52 o 
  -4  -9  10       47.02       77.01     42.95 o 
  -3  -9  10       33.36       33.47     43.69 o 
  -2  -9  10       95.47       90.87     43.54 o 
  -1  -9  10        4.85       28.50     46.04 o 
   0  -9  10      205.63      203.22     53.07 o 
   1  -9  10      102.34      127.46     49.21 o 
   2  -9  10       54.73       92.64     51.96 o 
  -5  -8  10       38.86       24.16     35.34 o 
  -4  -8  10       18.91       48.25     38.98 o 
  -3  -8  10       37.70       36.67     41.23 o 
  -2  -8  10      319.26      312.34     51.96 o 
  -1  -8  10      603.62      595.54     63.62 o 
   0  -8  10      162.99      199.40     50.42 o 
   1  -8  10        3.28       20.34     42.92 o 
   2  -8  10       25.60       40.49     48.40 o 
  -4  -7  10        5.36        0.00     34.86 o 
  -3  -7  10       49.67       47.99     40.16 o 
  -2  -7  10      220.31      210.80     48.03 o 
  -1  -7  10      117.93      106.54     45.56 o 
   0  -7  10        5.25        9.86     41.92 o 
   1  -7  10      109.60       94.77     45.27 o 
   2  -7  10      182.76      199.62     52.18 o 
   3  -7  10      215.50      252.57     59.14 o 
  -4  -6  10      180.60      202.71     40.34 o 
  -3  -6  10      113.07      123.12     38.91 o 
  -2  -6  10      255.28      257.91     45.82 o 
  -1  -6  10      530.80      476.98     54.17 o 
   0  -6  10      467.81      461.50     56.45 o 
   1  -6  10       90.87       82.67     44.46 o 
   2  -6  10        7.73       20.59     45.05 o 
   3  -6  10        5.80       32.14     50.79 o 
  -4  -5  10        4.64        9.27     32.51 o 
  -3  -5  10       96.45       82.52     37.77 o 
  -2  -5  10      188.17      163.80     42.07 o 
  -1  -5  10      202.24      185.31     44.24 o 
   0  -5  10       62.92       74.80     43.84 o 
   1  -5  10       10.84       19.56     41.30 o 
   2  -5  10       69.94      106.47     47.15 o 
   3  -5  10       30.63       67.12     51.38 o 
  -3  -4  10       39.85       30.52     34.39 o 
  -2  -4  10       50.05       65.20     36.81 o 
  -1  -4  10      192.13      206.38     44.02 o 
   0  -4  10       35.52       43.21     42.11 o 
   1  -4  10       46.23       50.20     42.03 o 
   2  -4  10        5.70       44.20     43.28 o 
   3  -4  10        5.18       45.45     48.73 o 
  -3  -3  10       37.17       28.28     31.77 o 
  -2  -3  10      297.61      291.37     44.65 o 
  -1  -3  10       74.75       47.44     39.09 o 
   0  -3  10       44.43       70.31     42.18 o 
   1  -3  10      231.60      221.90     47.96 o 
   2  -3  10       19.81       23.24     41.08 o 
   3  -3  10        4.35       28.17     46.37 o 
  -3  -2  10      221.45      243.93     37.47 o 
  -2  -2  10      111.39      154.27     38.84 o 
  -1  -2  10       77.72      113.56     39.53 o 
   0  -2  10      162.51      167.62     45.64 o 
   1  -2  10       35.98       66.01     43.21 o 
   2  -2  10        9.21        5.63     39.68 o 
   3  -2  10       19.46       45.79     46.63 o 
  -3  -1  10      237.97      248.49     37.77 o 
  -2  -1  10       63.85       53.25     33.02 o 
  -1  -1  10       13.45       10.48     35.93 o 
   0  -1  10      142.22      135.04     44.31 o 
   1  -1  10      238.27      275.23     52.11 o 
   2  -1  10      256.12      195.90     46.30 o 
   3  -1  10       12.81       31.88     42.81 o 
  -2   0  10      124.58      141.55     35.60 o 
  -1   0  10        2.35        0.00     35.49 o 
   0   0  10      156.13      135.52     44.61 o 
   1   0  10      253.80      219.66     50.71 o 
   2   0  10       20.69       33.87     41.00 o 
   3   0  10        0.14        0.00     41.30 o 
  -2   1  10       65.50       66.75     32.80 o 
  -1   1  10       13.89       12.03     35.75 o 
   0   1  10      142.93      175.68     44.72 o 
   1   1  10      238.26      291.01     51.52 o 
   2   1  10      259.04      213.67     47.55 o 
   3   1  10       13.35       19.79     43.03 o 
  -2   2  10      110.06      119.08     32.58 o 
  -1   2  10       80.46      103.23     36.67 o 
   0   2  10      165.89      146.07     41.26 o 
   1   2  10       37.86       80.87     45.23 o 
   2   2  10        8.73       15.81     41.12 o 
   3   2  10       20.34       26.07     46.56 o 
  -2   3  10      301.01      282.11     38.54 o 
  -1   3  10       76.97       67.45     35.08 o 
   0   3  10       43.90       45.20     38.65 o 
   1   3  10      232.71      218.56     49.32 o 
   2   3  10       22.09       58.99     43.03 o 
   3   3  10        3.58        0.00     48.03 o 
  -1   4  10      198.60      272.25     41.19 o 
   0   4  10       35.97       61.45     39.02 o 
   1   4  10       45.25       62.52     44.46 o 
   2   4  10        5.73       16.14     44.90 o 
   3   4  10        5.26       27.36     44.28 o 
  -1   5  10      203.32      204.29     38.61 o 
   0   5  10       62.35       79.55     38.76 o 
   1   5  10       11.22       25.12     41.78 o 
   2   5  10       70.65       69.98     47.66 o 
   3   5  10       29.37       76.60     44.42 o 
  -1   6  10      523.00      498.53     46.26 o 
   0   6  10      471.69      468.12     50.53 o 
   1   6  10       90.10       81.42     42.92 o 
   2   6  10        7.75       20.52     44.57 o 
   3   6  10        5.30       25.82     48.69 o 
  -1   7  10      117.80      136.22     35.08 o 
   0   7  10        4.75        0.00     36.41 o 
   1   7  10      108.81      111.54     42.77 o 
   2   7  10      184.24      208.44     49.35 o 
   0   8  10      165.40      144.64     40.34 o 
   1   8  10        2.83       25.93     39.72 o 
   0   9  10      204.21      189.06     42.37 o 
   2  10  10       38.24       40.23     46.37 o 
   1  12  10       60.18      100.84     49.13 o 
   0  14  10       60.58       71.12     47.18 o 
  -1  15  10       37.44       12.06     45.97 o 
  -4 -10  11        0.72       22.91     46.67 o 
  -3 -10  11       13.17       19.79     46.23 o 
  -2 -10  11       33.55       42.44     48.43 o 
  -1 -10  11      108.73      147.80     52.92 o 
  -4  -9  11      119.12      173.95     48.58 o 
  -3  -9  11       65.36       31.55     46.08 o 
  -2  -9  11       72.45      138.13     53.40 o 
  -1  -9  11       56.02      150.71     50.42 o 
  -4  -8  11       23.13        0.00     41.41 o 
  -3  -8  11       35.05       76.82     45.79 o 
  -2  -8  11       17.45       18.79     44.76 o 
  -1  -8  11       21.32       25.60     48.73 o 
   0  -8  11       46.07       66.23     46.71 o 
  -3  -7  11        2.91       10.44     42.73 o 
  -2  -7  11      248.97      316.16     52.18 o 
  -1  -7  11       12.30       24.05     46.82 o 
   0  -7  11        4.88       26.66     47.85 o 
  -3  -6  11       69.09      110.84     43.51 o 
  -2  -6  11       15.64       35.82     42.92 o 
  -1  -6  11       63.23       74.69     45.09 o 
   0  -6  11       59.47       84.33     50.13 o 
   1  -6  11       50.24       56.16     48.76 o 
  -3  -5  11       15.39       48.36     38.84 o 
  -2  -5  11       21.91       16.73     41.15 o 
  -1  -5  11       21.03        9.23     43.65 o 
   0  -5  11       45.40       71.27     50.31 o 
   1  -5  11        9.85        0.00     44.94 o 
  -3  -4  11       30.46       53.66     37.18 o 
  -2  -4  11       32.22       55.79     40.31 o 
  -1  -4  11       36.75       64.87     45.56 o 
   0  -4  11       36.53       86.57     46.96 o 
   1  -4  11       34.52       59.28     46.48 o 
  -2  -3  11       26.12       27.77     38.65 o 
  -1  -3  11       30.83       82.38     44.61 o 
   0  -3  11       21.96       34.50     44.50 o 
   1  -3  11       14.85       14.01     47.88 o 
  -2  -2  11       95.55       79.25     40.42 o 
  -1  -2  11       29.75       54.65     41.81 o 
   0  -2  11       22.42        8.68     42.62 o 
   1  -2  11        0.93        3.86     48.87 o 
  -2  -1  11       93.50       86.20     38.47 o 
  -1  -1  11      120.46      140.23     43.10 o 
   0  -1  11       15.21       35.38     42.84 o 
   1  -1  11       76.31      150.15     53.36 o 
  -1   0  11        2.57        6.55     38.84 o 
   0   0  11        8.99        7.39     43.14 o 
   1   0  11        0.92        0.00     46.63 o 
  -1   1  11      119.82      101.83     39.94 o 
   0   1  11       14.82       68.33     44.72 o 
   1   1  11       76.10       85.76     47.37 o 
  -1   2  11       27.18       14.75     38.21 o 
   0   2  11       21.21       22.32     42.22 o 
   1   2  11        0.79       16.07     43.40 o 
  -1   3  11       29.48       16.70     36.63 o 
   0   3  11       21.52       22.43     42.11 o 
   1   3  11       14.94       35.27     44.57 o 
   0   4  11       36.64       68.18     40.82 o 
   1   4  11       35.03       16.25     46.19 o 
   0   5  11       44.53       72.85     41.48 o 
   1   5  11       10.46       38.21     45.05 o 
   0   6  11       63.41       54.35     41.67 o 
   1   6  11       52.74       91.28     47.44 o 
   0   7  11        4.51       26.26     40.56 o 
                                                 
